# Supplementary material for: Metabolome and transcriptome integration reveals cerebral cortical metabolic profiles in rats with subarachnoid hemorrhage
Source: Front Aging Neurosci. 2024 Aug 21;16:1424312. doi: 10.3389/fnagi.2024.1424312 (PMC11371592; doi:10.3389/fnagi.2024.1424312)
Supplement: Supplementary file 1 [file Table_1.XLSX]

## Sheet: Sheet1
Supplementary Table 1：136 potential differentially expressed metabolites
name	sham_vs_SAH 1 day_log2FC	sham_vs_SAH 1 day_Pvalue	sham_vs_SAH 1 day_VIP	SAH 1 Day_vs_SAH 7 Day_log2FC	SAH 1 Day_vs_SAH 7 Day_Pvalue	SAH 1 Day_vs_SAH 7 Day_VIP
2-Hydroxyglutaric acid lactone	-0.326192	0.0219823	1.41164	0.32065	0.0454931	1.60817
Pyrroline hydroxycarboxylic acid	-0.270456	0.0113343	1.67871	0.286926	0.0189859	1.84881
2-Oxo-4-methylthiobutanoic acid	-0.903413	0.00379047	1.84328	0.941279	0.00871095	2.04804
(R)-S-Lactoylglutathione	1.16881	0.00076807	1.99799	-0.600099	0.00938844	2.07008
D-glycero-beta-D-manno-Heptose 1,7-bisphosphate	1.10003	0.0319138	1.52683	-1.16466	0.0316003	1.79677
Precursor Z	0.800717	0.000585419	1.89099	-0.551765	0.0429789	1.75437
L-Fucono-1,5-lactone	0.674481	0.00134892	1.87093	-0.811887	0.000867408	2.3435
1-[(4-Aminophenyl)methyl]-3-(3-nitrophenyl)imidazo[4,5-b]pyridin-2-one	0.428248	0.0436432	1.22966	-0.566355	0.0183642	1.89987
Xanthosine dihydrate	0.710391	0.000965528	1.90054	-0.381401	0.0219524	1.8683
3-Hydroxyphloretin 2'-O-xylosyl-glucoside	-1.21594	0.0180061	1.57365	1.55089	0.00455987	2.12803
LysoPG(18:1(9Z)/0:0)	-0.490183	0.00999291	1.61804	0.695546	0.00977021	2.04989
1-(11Z-eicosenoyl)-glycero-3-phosphate	-0.574247	0.0352728	1.4045	0.692317	0.0394223	1.72877
Lamivudine sulfoxide	2.19689	0.0246796	1.45591	-2.63407	0.0183507	1.99354
10-Formyldihydrofolate	-2.24076	0.0015966	1.77931	1.72182	0.0281393	1.84801
Kinetin	-1.21155	0.00507625	1.633	1.4632	0.0108782	2.0175
Formamidopyrimidine nucleoside triphosphate	-0.399678	0.01773	1.45387	0.391008	0.0153142	1.94493
Tiazofurin adenine dinucleotide	-0.42113	0.00837503	1.60397	0.424247	0.00796869	2.07369
Degalloyltheaflavonin	-0.399754	0.0165721	1.45676	0.446509	0.00969875	1.98137
dTDP-4-oxo-2-deoxy-beta-L-xylose	-0.294623	0.00703128	1.63908	0.27977	0.0088344	2.06163
8-[(Aminomethyl)sulfanyl]-6-sulfanyloctanoic acid	1.27756	0.00439472	1.80394	-1.65305	0.00139371	2.3109
Ala-Cys-Gly	0.976212	0.00129487	1.88209	-0.972365	0.00532604	2.15955
8,9-Dihydroxy-1,5,6,10B-tetrahydropyrrolo[2,1-A]isoquinolin-3(2H)-one	0.599014	0.0011296	1.78821	-0.586505	0.0013707	2.31661
D-Myoinositol 4-phosphate	1.36779	0.00840084	1.75441	-0.842692	0.0433881	1.71659
Melilotoside	0.572476	0.000303505	1.95383	-0.840904	4.07e-05	2.60602
Dide-O-methylsimmondsin	1.70266	0.0114892	1.69099	-1.35493	0.0199614	1.99018
(S)-2-Amino-3-(hydroxy(nitroso)amino)propanoic acid	0.898965	0.0304659	1.5106	-1.82255	0.00367688	2.32185
2-hydroxyhexanoylglycine	2.39501	0.00182977	2.00292	-2.47348	0.000980908	2.42267
2-Deoxy-D-ribose 5-phosphate	-1.28189	0.0205659	1.3765	1.6023	0.0234229	1.89274
(E)-1-O-Cinnamoyl-beta-D-glucose	0.895296	0.0357538	1.4464	-1.43693	0.00797308	2.0997
6-O-p-Coumaroyl-D-glucose	2.69711	0.0293736	1.48387	-2.38353	0.0339279	1.79743
5-Amino-6-ribitylamino uracil	0.835536	0.00143951	1.81022	-0.43404	0.0219387	1.92533
Ouabain	-1.00997	0.0200763	1.51106	1.40599	0.0316787	1.7484
Dhurrin 6'-glucoside	1.16727	0.00118013	1.88315	-1.23086	0.0021608	2.29164
5-(2'-Carboxyethyl)-4,6-dihydroxypicolinate	0.872377	0.0076696	1.70609	-1.29077	0.000150394	2.50187
Parvisoflavone A	3.3725	0.0128343	1.65333	-2.86124	0.0147502	1.97055
Chlorogenic acid	3.64241	0.0214183	1.56695	-2.65092	0.0309668	1.79111
4-Amino-1-[(2R,3S,4S,5R)-3,4-dihydroxy-5-(hydroxymethyl)oxolan-2-yl]oxypyrimidin-2-one	0.425217	0.0139519	1.46862	-0.45616	0.00895202	2.00151
Necrostatin 2 racemate	1.27077	0.0076682	1.62454	-2.2073	0.00163107	2.39522
L-Serine-phosphoethanolamine	0.548007	0.0296123	1.35796	-0.931002	0.00508547	2.28712
2-Fluoro-5-hydroxy-L-phenylalanine	1.57416	0.0123749	1.53763	-1.8457	0.0115682	1.98947
Validone 7-phosphate	0.481586	0.043325	1.27101	-0.468343	0.047801	1.67683
L-2-Aminoadipate adenylate	3.70207	0.0112289	1.68372	-3.82397	0.00997906	2.15806
D-Urobilin	-1.34542	0.0143928	1.61359	1.20212	0.0321379	1.8319
Ethenoadenosine	-0.893701	0.00158373	1.74507	0.568563	0.0043378	2.18336
Lovastatin	-0.688226	0.00101323	1.82927	0.461344	0.0350601	1.79795
AMINOHYDROXYBUTYRIC ACID	0.813479	2e-06	2.13179	-0.591751	0.00752598	2.23529
Prostaglandin H2	-0.690097	0.00407614	1.65021	0.490142	0.0260837	1.90227
Mauritine A	-2.12098	0.00222093	1.80148	1.65779	0.00345828	2.2211
Capsianoside VI	-1.23077	0.0260576	1.40135	1.63904	0.00103582	2.33838
dCDP	1.34379	0.00462118	1.86304	-0.926165	0.0140924	1.98933
PE(22:6(4Z,7Z,10Z,13Z,16Z,19Z)/18:1(11Z))	-1.04976	0.00827284	1.5253	1.58464	0.0240495	1.98226
Thiamine	2.18626	0.0092334	1.76293	-1.51923	0.0182442	1.92998
D-Sedoheptulose 7-phosphate	1.68979	0.0107144	1.70548	-1.22372	0.0239431	1.9137
N-Acetyl-alpha-D-glucosamine 1-phosphate	0.553041	0.00198503	1.83921	-0.288155	0.0429327	1.67071
Hydroxyproline	1.29882	0.000102047	1.96305	-1.22184	0.000784914	2.37868
Sedoheptulose	0.774165	7.44e-05	2.09009	-0.283804	0.0391876	1.75384
7-Methylxanthosine	1.55939	0.00986896	1.60904	-0.984178	0.040003	1.65907
Kanosamine	0.620949	0.00352452	1.80391	-0.420995	0.049883	1.63878
Eriodictin	0.34218	0.00130344	1.83936	-0.187222	0.0382208	1.71573
4-Amino-1-[(2S,4S)-2-(hydroxymethyl)-1,3-oxathiolan-4-yl]pyrimidin-2-one	0.876315	3.63e-06	2.10735	-1.10828	0.00469269	2.28885
Benzoyl glucuronide (Benzoic acid)	0.559907	0.000579196	1.90913	-0.534095	0.00254359	2.25637
Hydroxydehydro Nifedipine Carboxylate	0.720916	0.0008768	1.97882	-0.36231	0.0200446	1.88244
Ceftizoxime	0.760342	0.00174943	1.89615	-0.418904	0.0226746	1.88646
4-Phospho-D-erythronate	1.17821	0.000187373	2.00358	-0.767261	0.0122744	2.03036
Sphinganine	-0.931204	0.0255993	1.53003	0.654843	0.0237567	1.90501
Cer(d16:1/22:0)	-5.45209	0.0495123	1.48381	6.15451	0.0432738	1.88193
(25S)-26-Hydroxy-24-methylenecycloartan-3-one	-1.2004	0.0235237	1.46097	0.791568	0.0411383	1.7141
Nonadecylresorcinol glucuronide	-36.4977	0.0468258	1.52223	35.23	0.00736302	2.31426
3-(10-Heptadecenyl)phenol	-1.30013	0.0168406	1.56919	1.18693	0.00457806	2.16151
N-Arachidonoyl Arginine	-2.72737	0.0342547	1.49885	2.49618	0.0480231	1.82707
2E,9-Decadienal	-5.43743	0.0292788	1.60742	4.6859	0.0487117	1.85067
PE(22:0/18:3(10,12,15)-OH(9))	-2.20832	0.0228674	1.55517	1.76407	0.0218009	2.03317
8-Hydroxy-4(6)-lactarene-5,14-diol	-2.60528	0.016513	1.62156	2.1824	0.00584979	2.22052
Terbutryn	-0.953279	0.0356015	1.41391	0.686351	0.0458545	1.72655
p-Cresol sulfate	-2.35688	0.000599842	1.99895	2.16071	0.0461734	1.76817
5′-Deoxy-5′-<WBR>(methylthio)adenosine	0.729265	0.00813959	1.5887	-0.605164	0.0159793	2.04029
5-Benzylacyclouridine	1.21593	0.000968387	1.8446	-1.43918	0.000616639	2.48164
5'-Deoxy-5-fluorocytidine	0.92483	0.0108882	1.58733	-0.843005	0.0138657	2.0021
(2,5-Dioxopyrrolidin-1-yl) 5-(2-hydroxyethoxy)-4-oxopentanoate	0.903995	0.00464204	1.69127	-0.835174	0.00587714	2.1807
Hydroxypioglitazone	1.03295	0.0041111	1.77684	-1.31853	0.00271244	2.20753
Pyro-L-glutaminyl-L-glutamine	2.00914	0.0201114	1.5147	-1.61764	0.030178	1.91665
2-Octenoylcarnitine	0.538235	0.00780081	1.61388	-0.590264	0.00511996	2.20971
Cloprednol	0.731676	0.0398858	1.42277	-1.55483	0.00340858	2.24649
Niazimicin	1.0118	0.00326648	1.79466	-1.79416	0.000314476	2.50357
2'-Deamino-2'-hydroxyparomamine	0.690543	0.00700205	1.60576	-0.785844	0.00440442	2.22074
Isoleucyl-Tyrosine	2.36639	0.00568491	1.78014	-2.45893	0.00517925	2.27715
Tyr Asp Leu	0.425724	0.0050381	1.63209	-0.576461	0.00553604	2.0827
Swertiamarin	0.929341	0.00702684	1.70979	-1.68197	0.000826297	2.3996
2H-1-Benzopyran-2-one, aminomethyl-	2.54478	0.0447616	1.37306	-2.52255	0.0461437	1.69302
Maltitol	2.61875	0.0174385	1.55109	-3.76225	0.0108557	2.09339
3-(6-Aminopurin-9-yl)-5-(hydroxymethyl)cyclopentane-1,2-diol	3.11459	0.0169665	1.64353	-2.72961	0.0196073	2.02034
N-Acetyl-4-O-acetylneuraminic acid	0.975527	0.0188515	1.47859	-2.08659	0.00231579	2.34911
Isoxaben	2.0318	0.005001	1.75706	-2.43896	0.00381679	2.33775
3-Feruloylquinic acid	3.28326	0.0368608	1.42022	-5.78343	0.0271682	1.92444
Wampetin	1.82437	0.0206054	1.51531	-3.20052	0.00861901	2.18495
Citrusin D	0.665165	0.0465732	1.22616	-1.18415	0.00841719	2.14207
2-(3,4-Dihydroxyphenylethyl)-6-epi-elenaiate	2.77909	0.0174375	1.62527	-6.36633	0.0102454	2.18472
6-amino-5[N-methylformylamino]-1-methyluracil	2.20199	0.000149153	2.04023	-2.29656	0.000148884	2.51631
5-(1,1-Dioxido-1,2-thiazinan-2-yl)-N-(4-fluorobenzyl)-8-hydroxy-1,6-naphthyridine-7-carboxamide	0.944663	0.009817	1.61859	-1.38039	0.000512399	2.41117
Dimethylbenzimidazole	1.75345	0.0192102	1.63425	-1.21383	0.0453238	1.74839
Cichorioside N	0.799594	0.00103483	1.82758	-0.646543	0.00301291	2.25373
Laropiprant	0.978841	0.0109709	1.62128	-1.17649	0.00260442	2.23926
7-Hydroxybutylidenephthalide 7-(6-malonylglucoside)	3.07206	0.0122823	1.68095	-3.94174	0.00963413	2.1823
Glycyl-Arginine	-0.622853	0.027829	1.42325	0.803811	0.0343077	1.75785
D-Tagaturonate	2.90619	0.00588915	1.74898	-2.79751	0.00515174	2.1765
(3-(2-(4-(2-(Trifluoromethyl)phenoxy)piperidin-1-yl)thiazol-5-yl)-1,2,4-oxadiazol-5-yl)methanol	3.16219	0.0090205	1.70061	-2.85704	0.00889809	2.09168
Dexelvucitabine	0.685421	0.0104152	1.58779	-0.554259	0.0218498	1.93989
Cys Cys Ala	0.67806	0.00674506	1.63766	-0.662768	0.00783272	2.07381
4-Amino-1-[(1S,2S,4S)-4,5-bis(hydroxymethyl)-2-bicyclo[3.1.0]hexanyl]pyrimidin-2-one	1.88056	0.000284512	1.9694	-1.91213	0.000305151	2.43917
Polystyrene sulfonate	2.41561	0.0356018	1.38345	-4.324	0.0206435	2.013
2',5'-Dideoxyadenosine	0.552712	0.0288696	1.45759	-0.87167	0.00955948	2.01109
16-feruloyloxypalmitate	1.44858	8.97e-05	1.94122	-1.35401	0.00012591	2.50921
5-Methoxytryptophan	1.09762	0.00130997	1.76311	-1.0171	0.00186385	2.30527
Panaxydol chlorohydrin	1.00409	0.00345279	1.68015	-1.06907	0.00287222	2.21804
Hydroxyprolyl-Tryptophan	2.82453	0.00191005	1.88279	-1.9718	0.0034927	2.16967
Pteridine	0.455328	0.00334722	1.74217	-0.766447	0.00272753	2.19014
Minoxidil	1.3041	0.000133784	1.95972	-1.63252	3.73e-05	2.60376
Bis(2-methoxyethyl) phthalate	3.25909	0.0365104	1.47474	-2.56319	0.0465181	1.73634
Diphosphoglucose	0.61709	0.00329799	1.76316	-0.679686	0.00145345	2.31372
Convicine	2.09854	0.014148	1.68315	-1.5528	0.0245694	1.88898
cis-1,2-Dihydro-3-ethylcatechol	1.45974	0.0118937	1.56608	-4.37121	0.0024748	2.47803
Gly Asp Val	2.42069	0.0123467	1.70693	-2.80558	0.0113111	2.23009
4(1H)-Pyridinone, 2-ethyl-3-hydroxy-1-(2-hydroxyethyl)-	0.588873	0.0320002	1.28887	-1.75815	9.23e-05	2.59664
Glutamylproline	1.42341	0.0163517	1.57922	-2.45731	0.00625999	2.2739
3-(1,1-Dimethyl-2-propenyl)-7,8-dimethoxy-2H-1-benzopyran-2-one	1.05565	0.0298395	1.4663	-1.89285	0.00724972	2.19659
dTDP-madurosamine	-0.693262	0.0319326	1.49314	-1.3322	0.0385339	1.70232
N(omega)-Hydroxyarginine	0.704038	0.0158287	1.64625	-1.11861	0.00287195	2.21259
Histidylglutamine	2.49386	0.00861284	1.77334	-1.63964	0.0171587	1.97502
N-Stearoyl Methionine	-3.50847	0.0397248	1.55206	2.94535	0.0271907	2.02204
N-Stearoyl Cysteine	-1.48861	0.00589081	1.8249	0.820673	0.0257893	1.90393
Gemifloxacin	0.416212	0.0361175	1.48867	-0.70539	0.0136962	1.95123
para-hydroxyrosiglitazone	1.37694	0.00371977	1.8179	-0.918325	0.0401914	1.72246
cyclic N-Acetylserotonin glucuronide	0.537719	0.0241475	1.52215	-0.732361	0.00681862	2.25916
Motapizone	-2.87131	0.0167587	1.54469	2.9015	0.0450343	1.803
Dodecanoic acid	1.5979	3.8e-05	2.04113	-2.49889	6.73e-06	2.65829
5-(3-Methoxyphenyl)-3-(1-phenylethylamino)-1-[4-(trifluoromethyl)phenyl]pyrrolidin-2-one	1.046	0.000681404	1.95392	-0.812912	0.0218216	1.8775
