# Supplementary material for: Metabolome and transcriptome integration reveals cerebral cortical metabolic profiles in rats with subarachnoid hemorrhage
Source: Front Aging Neurosci. 2024 Aug 21;16:1424312. doi: 10.3389/fnagi.2024.1424312 (PMC11371592; doi:10.3389/fnagi.2024.1424312)
Supplement: Supplementary file 2 [file Table_2.XLSX]

## Sheet: Sheet1
Supplementary Table 2: Enrichment Table of Metabolic Pathways of 136 Differentially Expressed Metabolites
	Total	Expected	Hits	Raw p	#NAME?	Holm adjust	FDR	Impact
Pentose phosphate pathway	23	0.23365	3	0.0013473	2.8705	0.10778	0.10778	0.15489
Folate biosynthesis	27	0.27429	2	0.029298	1.5332	1	1	0.16811
Arginine and proline metabolism	36	0.36571	2	0.049868	1.3022	1	1	0.04535
Thiamine metabolism	7	0.071111	1	0.069108	1.1605	1	1	0
Pyruvate metabolism	23	0.23365	1	0.21062	0.6765	1	1	0.05391
Sphingolipid metabolism	32	0.32508	1	0.28109	0.55116	1	1	0.07838
Cysteine and methionine metabolism	33	0.33524	1	0.28854	0.53979	1	1	0.06458
Pyrimidine metabolism	39	0.39619	1	0.33177	0.47916	1	1	0.01735
Drug metabolism - other enzymes	39	0.39619	1	0.33177	0.47916	1	1	0.03804
Amino sugar and nucleotide sugar metabolism	42	0.42667	1	0.35245	0.4529	1	1	0.00939
Arachidonic acid metabolism	44	0.44698	1	0.3659	0.43664	1	1	0.11618
Fatty acid biosynthesis	47	0.47746	1	0.38559	0.41388	1	1	0
