# Supplementary material for: Metabolome and transcriptome integration reveals cerebral cortical metabolic profiles in rats with subarachnoid hemorrhage
Source: Front Aging Neurosci. 2024 Aug 21;16:1424312. doi: 10.3389/fnagi.2024.1424312 (PMC11371592; doi:10.3389/fnagi.2024.1424312)
Supplement: Supplementary file 3 [file Table_3.XLSX]

## Sheet: Sheet1
Supplementary Table 3：Quality control of different samples in transcriptomics
#SampleID	ReadSum	BaseSum	GC(%)	N(%)	Q20(%)	Q30(%)	Total Reads	Mapped Reads	Uniq Mapped Reads	Multiple Map Reads	Reads Map to '+'	Reads Map to '-'
SAH 1D-1	21301437	6372729024	47.62	0.09	98.58	94.48	42602874	40,481,515 (95.02%)	38,377,747 (90.08%)	2,103,768 (4.94%)	21,752,912 (51.06%)	21,799,810 (51.17%)
SAH 1D-2	19677019	5887553218	48.41	0.09	98.59	94.48	39354038	37,398,660 (95.03%)	35,530,465 (90.28%)	1,868,195 (4.75%)	20,072,243 (51.00%)	20,123,890 (51.14%)
SAH 1D-3	25824345	7721781526	47.03	0.1	98.82	95.36	51648690	49,404,538 (95.65%)	46,795,433 (90.60%)	2,609,105 (5.05%)	26,634,258 (51.57%)	26,661,045 (51.62%)
SAH 1D-4	18223522	5454695506	47.61	0.1	98.73	94.97	36447044	34,839,680 (95.59%)	32,974,339 (90.47%)	1,865,341 (5.12%)	18,792,118 (51.56%)	18,791,499 (51.56%)
SAH 1D-5	18781091	5619423324	47.92	0.1	98.79	95.22	37562182	35,879,047 (95.52%)	34,004,835 (90.53%)	1,874,212 (4.99%)	19,288,581 (51.35%)	19,306,372 (51.40%)
SAH 1D-6	20599990	6165435886	47.6	0.08	98.48	94.56	41199980	39,354,834 (95.52%)	37,278,537 (90.48%)	2,076,297 (5.04%)	21,223,540 (51.51%)	21,245,121 (51.57%)
SAH 7D-1	19247345	5760449572	48.07	0.1	98.77	95.18	38494690	36,762,229 (95.50%)	35,007,055 (90.94%)	1,755,174 (4.56%)	19,614,409 (50.95%)	19,644,103 (51.03%)
SAH 7D-2	22332151	6684395078	47.29	0.1	98.77	95.17	44664302	42,685,350 (95.57%)	40,609,554 (90.92%)	2,075,796 (4.65%)	22,833,826 (51.12%)	22,862,020 (51.19%)
SAH 7D-3	21014395	6289314630	47.8	0.09	98.56	94.38	42028790	39,924,869 (94.99%)	38,055,786 (90.55%)	1,869,083 (4.45%)	21,282,896 (50.64%)	21,335,032 (50.76%)
SAH 7D-4	19992330	5983432478	47.69	0.1	98.74	95.04	39984660	38,225,133 (95.60%)	36,425,841 (91.10%)	1,799,292 (4.50%)	20,377,965 (50.96%)	20,413,264 (51.05%)
SAH 7D-5	21106784	6317608948	48.81	0.07	98.33	94.28	42213568	40,354,986 (95.60%)	38,422,252 (91.02%)	1,932,734 (4.58%)	21,615,687 (51.21%)	21,644,853 (51.27%)
SAH 7D-6	20837779	6235897434	47.16	0.1	98.8	95.31	41675558	39,852,432 (95.63%)	37,934,035 (91.02%)	1,918,397 (4.60%)	21,289,806 (51.08%)	21,323,601 (51.17%)
sham-1	22420393	6710182798	46.79	0.09	98.61	94.57	44840786	42,767,156 (95.38%)	40,628,035 (90.61%)	2,139,121 (4.77%)	22,814,337 (50.88%)	22,909,244 (51.09%)
sham-2	19817920	5931177422	47.87	0.09	98.56	94.37	39635840	37,698,205 (95.11%)	35,953,872 (90.71%)	1,744,333 (4.40%)	20,062,122 (50.62%)	20,113,621 (50.75%)
sham-3	19075596	5706496172	47.1	0.09	98.61	94.55	38151192	36,310,837 (95.18%)	34,591,409 (90.67%)	1,719,428 (4.51%)	19,335,958 (50.68%)	19,407,569 (50.87%)
sham-4	22564556	6751648964	47.67	0.09	98.58	94.44	45129112	42,930,259 (95.13%)	40,895,266 (90.62%)	2,034,993 (4.51%)	22,890,342 (50.72%)	22,939,947 (50.83%)
sham-5	20595741	6161755606	47.67	0.09	98.61	94.56	41191482	39,177,109 (95.11%)	37,348,682 (90.67%)	1,828,427 (4.44%)	20,870,891 (50.67%)	20,921,628 (50.79%)
sham-6	21435883	6412025554	47.56	0.1	98.75	95.08	42871766	40,942,149 (95.50%)	38,986,589 (90.94%)	1,955,560 (4.56%)	21,848,849 (50.96%)	21,898,384 (51.08%)
