# Supplementary material for: Metabolome and transcriptome integration reveals cerebral cortical metabolic profiles in rats with subarachnoid hemorrhage
Source: Front Aging Neurosci. 2024 Aug 21;16:1424312. doi: 10.3389/fnagi.2024.1424312 (PMC11371592; doi:10.3389/fnagi.2024.1424312)
Supplement: Supplementary file 4 [file Table_4.XLSX]

## Sheet: Sheet1
Supplementary Table 4：Metabolic pathway enrichment table for comparison between Sham group and SAH 1d group
KEGG pathway	Total	Expected	Hits	Raw p	#NAME?	Holm adjust	FDR	Impact
Phenylalanine, tyrosine and tryptophan biosynthesis	11	0.46524	3	0.0094587	2.0242	0.79453	0.51618	1.3
Phenylalanine metabolism	24	1.0151	4	0.016681	1.7778	1	0.51618	0.82609
Inositol phosphate metabolism	69	2.9183	7	0.02458	1.6094	1	0.51618	0.11765
Drug metabolism - other enzymes	69	2.9183	7	0.02458	1.6094	1	0.51618	0.22059
Arachidonic acid metabolism	79	3.3413	7	0.046875	1.3291	1	0.7875	0.28205
Phosphatidylinositol signaling system	74	3.1298	6	0.089864	1.0464	1	1	0.17808
One carbon pool by folate	31	1.3111	3	0.14081	0.85136	1	1	0.46667
Neomycin, kanamycin and gentamicin biosynthesis	4	0.16918	1	0.15884	0.79904	1	1	0.66667
Ascorbate and aldarate metabolism	17	0.71901	2	0.1598	0.79642	1	1	0.25
Pantothenate and CoA biosynthesis	34	1.438	3	0.17162	0.76543	1	1	0.24242
Fructose and mannose metabolism	37	1.5649	3	0.20415	0.69004	1	1	0.19444
Arginine and proline metabolism	78	3.299	5	0.23209	0.63434	1	1	0.16883
Folate biosynthesis	60	2.5377	4	0.24687	0.60753	1	1	0.23729
Starch and sucrose metabolism	43	1.8187	3	0.27271	0.5643	1	1	0.28571
Purine metabolism	168	7.1055	9	0.27743	0.55684	1	1	0.19162
Pentose phosphate pathway	44	1.861	3	0.28442	0.54604	1	1	0.27907
Riboflavin metabolism	9	0.38065	1	0.32268	0.49123	1	1	0.25
Synthesis and degradation of ketone bodies	10	0.42295	1	0.35143	0.45416	1	1	0.22222
Galactose metabolism	51	2.157	3	0.36696	0.43538	1	1	0.24
Porphyrin and chlorophyll metabolism	53	2.2416	3	0.3904	0.40849	1	1	0.21154
Pentose and glucuronate interconversions	32	1.3534	2	0.39539	0.40297	1	1	0.096774
Pyrimidine metabolism	99	4.1872	5	0.40904	0.38824	1	1	0.28571
Glutathione metabolism	56	2.3685	3	0.42516	0.37145	1	1	0.16364
Selenocompound metabolism	35	1.4803	2	0.44017	0.35638	1	1	0.23529
Sphingolipid metabolism	58	2.4531	3	0.44796	0.34876	1	1	0.26316
Amino sugar and nucleotide sugar metabolism	81	3.4259	4	0.45076	0.34606	1	1	0.25
Thiamine metabolism	14	0.59213	1	0.45485	0.34213	1	1	0.23077
Tryptophan metabolism	84	3.5528	4	0.47926	0.31943	1	1	0.24096
Glycolysis or Gluconeogenesis	61	2.58	3	0.48149	0.31742	1	1	0.13333
Drug metabolism - cytochrome P450	39	1.6495	2	0.49698	0.30366	1	1	0.078947
Ether lipid metabolism	39	1.6495	2	0.49698	0.30366	1	1	0.21053
Glycerophospholipid metabolism	86	3.6374	4	0.49796	0.30281	1	1	0.16471
Taurine and hypotaurine metabolism	16	0.67672	1	0.50026	0.3008	1	1	0.13333
Linoleic acid metabolism	17	0.71901	1	0.52154	0.28271	1	1	0.125
Glycosaminoglycan biosynthesis - chondroitin sulfate / dermatan sulfate	18	0.76131	1	0.54192	0.26606	1	1	0.23529
Pyruvate metabolism	45	1.9033	2	0.5751	0.24026	1	1	0.11364
Retinol metabolism	45	1.9033	2	0.5751	0.24026	1	1	0.11364
Cysteine and methionine metabolism	71	3.0029	3	0.58564	0.23237	1	1	0.24286
Glycine, serine and threonine metabolism	72	3.0452	3	0.59532	0.22525	1	1	0.16901
alpha-Linolenic acid metabolism	22	0.93049	1	0.6152	0.21098	1	1	0.095238
Arginine biosynthesis	27	1.142	1	0.69067	0.16073	1	1	0.15385
Glyoxylate and dicarboxylate metabolism	56	2.3685	2	0.69473	0.15819	1	1	0.072727
Butanoate metabolism	29	1.2265	1	0.71658	0.14474	1	1	0.071429
Alanine, aspartate and glutamate metabolism	59	2.4954	2	0.72218	0.14136	1	1	0.051724
Tyrosine metabolism	88	3.7219	3	0.72983	0.13678	1	1	0.12644
Glycosphingolipid biosynthesis - globo and isoglobo series	31	1.3111	1	0.74033	0.13057	1	1	0.13333
Glycerolipid metabolism	35	1.4803	1	0.78208	0.10675	1	1	0.088235
Various types of N-glycan biosynthesis	36	1.5226	1	0.79144	0.10158	1	1	0.057143
Terpenoid backbone biosynthesis	36	1.5226	1	0.79144	0.10158	1	1	0.057143
Aminoacyl-tRNA biosynthesis	74	3.1298	2	0.83015	0.080841	1	1	0.027397
Citrate cycle (TCA cycle)	42	1.7764	1	0.83977	0.075839	1	1	0.14634
Nicotinate and nicotinamide metabolism	43	1.8187	1	0.84667	0.072286	1	1	0.095238
beta-Alanine metabolism	44	1.861	1	0.85327	0.068912	1	1	0.069767
Steroid biosynthesis	82	3.4682	2	0.87094	0.060011	1	1	0.061728
Biosynthesis of unsaturated fatty acids	47	1.9879	1	0.87144	0.059761	1	1	0.021739
Propanoate metabolism	48	2.0302	1	0.87699	0.057006	1	1	0.06383
Lysine degradation	49	2.0724	1	0.8823	0.054384	1	1	0.041667
Primary bile acid biosynthesis	90	3.8065	2	0.90263	0.044492	1	1	0.05618
Glycosphingolipid biosynthesis - lacto and neolacto series	113	4.7793	2	0.95808	0.018596	1	1	0.071429
Metabolism of xenobiotics by cytochrome P450	118	4.9908	2	0.9653	0.015339	1	1	0.34188
N-Glycan biosynthesis	77	3.2567	1	0.96605	0.015	1	1	0.026316
Fatty acid biosynthesis	121	5.1177	2	0.96904	0.013658	1	1	0.016667
Valine, leucine and isoleucine degradation	88	3.7219	1	0.97926	0.0091032	1	1	0.045977
Steroid hormone biosynthesis	175	7.4016	3	0.98309	0.0074079	1	1	0.068966
