# Supplementary material for: Metabolome and transcriptome integration reveals cerebral cortical metabolic profiles in rats with subarachnoid hemorrhage
Source: Front Aging Neurosci. 2024 Aug 21;16:1424312. doi: 10.3389/fnagi.2024.1424312 (PMC11371592; doi:10.3389/fnagi.2024.1424312)
Supplement: Supplementary file 5 [file Table_5.XLSX]

## Sheet: Sheet1
Supplementary Table 5： Metabolic pathway enrichment table for comparison between SAH 1d group and SAH 7d group
KEGG pathway	Total	Expected	Hits	Raw p	#NAME?	Holm adjust	FDR	Impact
Phenylalanine, tyrosine and tryptophan biosynthesis	11	0.18886	1	0.17379	0.75998	1	1	0.4
One carbon pool by folate	31	0.53224	1	0.41743	0.37942	1	1	0.26667
Riboflavin metabolism	9	0.15452	1	0.14455	0.83998	1	1	0.25
Linoleic acid metabolism	17	0.29188	1	0.25577	0.59214	1	1	0.25
Thiamine metabolism	14	0.24037	1	0.21583	0.6659	1	1	0.23077
Pentose phosphate pathway	44	0.75544	2	0.17364	0.76036	1	1	0.18605
Arginine and proline metabolism	78	1.3392	5	0.0097495	2.011	0.81896	0.81896	0.18182
Retinol metabolism	45	0.77261	2	0.17983	0.74514	1	1	0.15909
Sphingolipid metabolism	58	0.99581	1	0.63823	0.19502	1	1	0.15789
Arachidonic acid metabolism	79	1.3564	3	0.15204	0.81805	1	1	0.15385
Arginine biosynthesis	27	0.46357	1	0.37511	0.42584	1	1	0.15385
Glycosaminoglycan degradation	43	0.73827	2	0.16748	0.77603	1	1	0.14286
Pyrimidine metabolism	99	1.6997	3	0.24016	0.61949	1	1	0.14286
Taurine and hypotaurine metabolism	16	0.27471	1	0.24268	0.61496	1	1	0.13333
Glycosphingolipid biosynthesis - globo and isoglobo series	31	0.53224	1	0.41743	0.37942	1	1	0.13333
Glutathione metabolism	56	0.96147	2	0.24968	0.60262	1	1	0.12727
Selenocompound metabolism	35	0.60092	1	0.45694	0.34014	1	1	0.11765
beta-Alanine metabolism	44	0.75544	1	0.53653	0.27041	1	1	0.11628
Pyruvate metabolism	45	0.77261	2	0.17983	0.74514	1	1	0.11364
Cysteine and methionine metabolism	71	1.219	3	0.12048	0.91908	1	1	0.1
Pentose and glucuronate interconversions	32	0.54941	1	0.42756	0.369	1	1	0.096774
Phenylalanine metabolism	24	0.41206	1	0.34142	0.46671	1	1	0.086957
Amino sugar and nucleotide sugar metabolism	81	1.3907	3	0.16032	0.79502	1	1	0.075
Tryptophan metabolism	84	1.4422	2	0.42657	0.37001	1	1	0.072289
Butanoate metabolism	29	0.49791	1	0.39663	0.40161	1	1	0.071429
Histidine metabolism	32	0.54941	1	0.42756	0.369	1	1	0.064516
Drug metabolism - other enzymes	69	1.1847	2	0.33328	0.47719	1	1	0.058824
Tyrosine metabolism	88	1.5109	2	0.4504	0.3464	1	1	0.057471
Glycosphingolipid biosynthesis - ganglio series	47	0.80695	1	0.56044	0.25147	1	1	0.043478
Propanoate metabolism	48	0.82412	1	0.56813	0.24555	1	1	0.042553
Fatty acid biosynthesis	121	2.0775	2	0.62421	0.20467	1	1	0.041667
Alanine, aspartate and glutamate metabolism	59	1.013	1	0.6446	0.19071	1	1	0.034483
Steroid hormone biosynthesis	175	3.0046	1	0.95706	0.019062	1	1	0.034483
Folate biosynthesis	60	1.0302	1	0.65085	0.18652	1	1	0.033898
Inositol phosphate metabolism	69	1.1847	1	0.70254	0.15333	1	1	0.029412
Phosphatidylinositol signaling system	74	1.2705	1	0.72794	0.1379	1	1	0.027397
Fatty acid elongation	75	1.2877	1	0.73276	0.13504	1	1	0.027027
Drug metabolism - cytochrome P450	39	0.6696	1	0.49384	0.30642	1	1	0.026316
Glycerophospholipid metabolism	86	1.4765	1	0.78058	0.10758	1	1	0.023529
Valine, leucine and isoleucine degradation	88	1.5109	1	0.78833	0.10329	1	1	0.022989
