# Supplementary material for: Metabolome and transcriptome integration reveals cerebral cortical metabolic profiles in rats with subarachnoid hemorrhage
Source: Front Aging Neurosci. 2024 Aug 21;16:1424312. doi: 10.3389/fnagi.2024.1424312 (PMC11371592; doi:10.3389/fnagi.2024.1424312)
Supplement: Supplementary file 6 [file Table_6.XLSX]

## Sheet: Sheet1
Supplementary Table 6：The correlation between different genes and metabolites
Correlation Coefficient	A2m	AABR07015057.1	AABR07031193.1	AABR07044404.1	AABR07073181.1	Adcy4	Adcy7	Arpc1b	Arrdc4	Asap3	Bcl3	Blnk	Btk	C1qa	C1qb	C1qc	C1r	C1rl	C1s	C3	C3ar1	C5ar1	Casp1	Casp12	Casp4	Casp7	Casp8	Ccl4	Ccl7	Cd274	Cd40	Cd86	Cfb	Cldn1	Cldn15	Col3a1	Col4a1	Col4a2	Csf1	Csf2rb	Csf3r	Cxcl10	Cxcl11	Cxcl12	Cxcl16	Cxcl17	Cxcr4	Cyba	Cybb
2-Oxo-4-methylthiobutanoic acid	-0.799657	-0.812322	-0.847639	-0.630963	-0.421091	-0.295607	-0.540028	-0.399287	-0.813687	-0.454009	-0.556501	-0.595801	-0.74863	-0.760718	-0.741953	-0.74022	-0.617279	-0.75541	-0.711141	-0.781476	-0.607467	-0.360577	-0.350873	-0.260355	-0.548391	-0.40125	-0.292855	-0.444592	-0.196015	-0.276063	-0.702792	-0.289459	-0.311029	-0.849369	-0.807584	-0.573386	-0.3139	-0.390861	-0.63814	-0.393503	-0.324427	-0.786473	-0.69097	0.617125	-0.320227	-0.639567	-0.249454	-0.540038	-0.215566
7-Carboxy-7-carbaguanine	-0.874663	-0.530835	-0.583947	-0.736861	-0.790888	-0.740103	-0.841281	-0.787751	-0.840857	-0.809234	-0.812919	-0.81382	-0.880283	-0.634501	-0.674463	-0.670181	-0.677618	-0.784523	-0.808057	-0.685538	-0.815117	-0.764412	-0.765684	-0.721349	-0.742191	-0.768511	-0.747572	-0.780845	-0.662787	-0.696997	-0.741918	-0.708449	-0.627511	-0.64837	-0.439265	-0.643971	-0.743331	-0.780385	-0.840524	-0.787791	-0.736946	-0.609399	-0.882441	0.736124	-0.743076	-0.415258	-0.686508	-0.785086	-0.656085
9(S)-HETE	-0.641947	-0.690383	-0.345251	-0.486878	-0.510068	-0.369245	-0.557077	-0.489054	-0.585739	-0.613206	-0.583337	-0.722175	-0.721931	-0.573615	-0.612075	-0.640084	-0.464637	-0.629377	-0.570857	-0.724919	-0.80679	-0.395415	-0.464928	-0.260669	-0.618187	-0.482682	-0.30647	-0.404278	-0.330456	-0.352462	-0.607831	-0.440661	-0.389925	-0.398522	-0.512091	-0.653909	-0.388779	-0.467013	-0.577964	-0.483086	-0.459067	-0.554124	-0.631537	0.593645	-0.389108	-0.531549	-0.468667	-0.58549	-0.273414
Barbiturate	-0.805872	-0.480558	-0.578633	-0.807782	-0.762546	-0.724822	-0.817775	-0.758372	-0.869716	-0.736308	-0.81348	-0.680464	-0.841654	-0.705264	-0.718644	-0.728736	-0.806935	-0.824669	-0.886668	-0.684937	-0.700771	-0.751342	-0.727887	-0.742082	-0.761299	-0.772719	-0.729983	-0.795136	-0.651389	-0.681992	-0.705383	-0.706503	-0.664216	-0.674247	-0.517204	-0.64415	-0.744342	-0.779128	-0.853002	-0.737545	-0.71172	-0.707838	-0.846403	0.749735	-0.742631	-0.507877	-0.546303	-0.782415	-0.694675
Biopterin	-0.777165	-0.357216	-0.225021	-0.787962	-0.782637	-0.836212	-0.812966	-0.854943	-0.708558	-0.826481	-0.800646	-0.825521	-0.753047	-0.543318	-0.600739	-0.613955	-0.708883	-0.656288	-0.770336	-0.608956	-0.778251	-0.847211	-0.842457	-0.820355	-0.750754	-0.812018	-0.802707	-0.801427	-0.802854	-0.842569	-0.711221	-0.808136	-0.755452	-0.365503	-0.181063	-0.650608	-0.811339	-0.833893	-0.843852	-0.85891	-0.86182	-0.537416	-0.850469	0.774704	-0.84209	-0.435047	-0.814734	-0.825819	-0.821679
CMP	-0.831878	-0.457782	-0.489891	-0.829244	-0.810665	-0.819217	-0.866267	-0.869346	-0.827944	-0.795097	-0.859105	-0.781624	-0.827891	-0.671823	-0.695807	-0.690979	-0.755136	-0.794494	-0.848222	-0.678344	-0.783504	-0.849387	-0.8443	-0.774699	-0.796275	-0.852041	-0.840664	-0.832193	-0.764894	-0.806321	-0.816187	-0.779034	-0.748972	-0.498373	-0.290173	-0.612622	-0.808588	-0.829942	-0.842692	-0.863388	-0.818394	-0.660473	-0.914577	0.770662	-0.823396	-0.471802	-0.713862	-0.855551	-0.776659
D-Tagaturonate	0.815464	0.612007	0.151159	0.806731	0.706969	0.715748	0.803926	0.796896	0.794455	0.915073	0.766705	0.889058	0.866056	0.742845	0.815113	0.818621	0.823699	0.705064	0.836761	0.799952	0.863619	0.723673	0.754854	0.636828	0.8017	0.779595	0.674606	0.652424	0.66106	0.658668	0.758917	0.738706	0.831434	0.292452	0.318378	0.907143	0.686405	0.730975	0.893379	0.742963	0.848078	0.730567	0.852344	-0.789451	0.713544	0.665583	0.725951	0.87274	0.707452
Formamidopyrimidine nucleoside triphosphate	-0.794308	-0.531049	-0.543042	-0.684603	-0.780266	-0.702375	-0.783061	-0.685822	-0.826955	-0.700049	-0.755009	-0.641815	-0.684446	-0.538244	-0.568015	-0.57398	-0.606292	-0.78242	-0.779454	-0.611987	-0.695076	-0.737732	-0.660727	-0.605189	-0.583513	-0.705546	-0.685506	-0.760005	-0.617321	-0.608853	-0.609503	-0.66634	-0.542706	-0.417592	-0.448866	-0.447502	-0.695855	-0.721351	-0.772254	-0.681334	-0.671489	-0.581557	-0.786542	0.639433	-0.68877	-0.343051	-0.645207	-0.650688	-0.626928
Hydroxyproline	0.893508	0.617725	0.437057	0.879274	0.778289	0.744658	0.894807	0.842041	0.924675	0.896082	0.866205	0.877528	0.928792	0.813173	0.873405	0.880248	0.890272	0.858919	0.939137	0.863385	0.870871	0.764183	0.78964	0.709456	0.883262	0.842881	0.746165	0.755718	0.680514	0.697102	0.833269	0.762548	0.819468	0.55242	0.465629	0.848645	0.73912	0.790343	0.942975	0.803878	0.823929	0.810255	0.941923	-0.889252	0.75397	0.663559	0.688636	0.915903	0.708538
L-Homocystine	0.671052	0.85068	0.562726	0.543909	0.0896574	0.0430568	0.303199	0.217392	0.679567	0.365852	0.283338	0.530486	0.666043	0.851343	0.844037	0.803425	0.634715	0.493118	0.571904	0.784371	0.457306	0.095879	0.144135	-0.0201103	0.444218	0.204774	0.0565852	0.0868825	-0.0564763	0.0135533	0.701028	0.0440586	0.331995	0.608902	0.639688	0.75293	0.0156163	0.0946749	0.494921	0.147311	0.209776	0.86516	0.527724	-0.491915	0.050782	0.850984	0.0402574	0.479469	0.0399128
Leukotriene C4	-0.631082	-0.750131	-0.360218	-0.530504	-0.469676	-0.310287	-0.547971	-0.460175	-0.658435	-0.527558	-0.608706	-0.643167	-0.65156	-0.642332	-0.708465	-0.752416	-0.60052	-0.677955	-0.67893	-0.787438	-0.746275	-0.343621	-0.383862	-0.228281	-0.676436	-0.478512	-0.23937	-0.395739	-0.295961	-0.317402	-0.661458	-0.426958	-0.474881	-0.470799	-0.629555	-0.702385	-0.347997	-0.437031	-0.605855	-0.44841	-0.413094	-0.707146	-0.644348	0.789015	-0.361971	-0.677851	-0.377873	-0.614293	-0.261367
N(omega)-Hydroxyarginine	0.727248	0.621957	0.740157	0.602187	0.384297	0.31297	0.501239	0.401476	0.764473	0.416587	0.510548	0.511315	0.688511	0.692683	0.698726	0.691947	0.661177	0.635622	0.701434	0.653336	0.480814	0.358394	0.340849	0.366067	0.538285	0.399955	0.320279	0.445324	0.229108	0.306569	0.647073	0.299485	0.370816	0.879444	0.703165	0.59006	0.335005	0.396972	0.625771	0.387349	0.331339	0.733792	0.642328	-0.650568	0.348659	0.596618	0.201641	0.537259	0.28928
Precursor Z	0.892394	0.749126	0.455446	0.80847	0.601517	0.557137	0.740815	0.669815	0.900474	0.815487	0.68819	0.845763	0.896999	0.863228	0.905613	0.892387	0.82057	0.764019	0.845624	0.903719	0.814932	0.586223	0.622351	0.459295	0.742362	0.669226	0.548729	0.54334	0.458893	0.475612	0.819268	0.556385	0.663218	0.474193	0.518739	0.866798	0.521848	0.588582	0.841197	0.607301	0.687972	0.862482	0.849968	-0.744304	0.5422	0.76818	0.556074	0.806607	0.522123
Prostaglandin A2	-0.456913	-0.232814	-0.230846	-0.643565	-0.658443	-0.647372	-0.666278	-0.729076	-0.559593	-0.499111	-0.763411	-0.461674	-0.546236	-0.515784	-0.537913	-0.575468	-0.676373	-0.648706	-0.720472	-0.491318	-0.579589	-0.668328	-0.680264	-0.635497	-0.77674	-0.752201	-0.64882	-0.693339	-0.686315	-0.717057	-0.674491	-0.700213	-0.706501	-0.311452	-0.176894	-0.460028	-0.69198	-0.708788	-0.58888	-0.728598	-0.629626	-0.558032	-0.686478	0.765037	-0.706303	-0.446599	-0.453106	-0.734786	-0.675128
Prostaglandin H2	-0.597033	-0.543312	-0.183065	-0.575207	-0.606604	-0.470378	-0.656237	-0.589246	-0.631656	-0.676178	-0.68382	-0.706085	-0.664163	-0.564997	-0.648342	-0.706367	-0.60647	-0.689309	-0.682466	-0.759241	-0.809076	-0.477567	-0.542478	-0.390825	-0.741404	-0.617962	-0.403876	-0.495681	-0.464839	-0.450539	-0.592141	-0.588774	-0.554247	-0.285453	-0.453539	-0.681878	-0.496839	-0.575435	-0.659474	-0.572715	-0.567473	-0.595304	-0.672201	0.779604	-0.499617	-0.572086	-0.543602	-0.681687	-0.416782
Thromboxane B2	0.867325	0.787919	0.460819	0.693283	0.545013	0.502093	0.697995	0.649879	0.772465	0.801444	0.656978	0.914797	0.929177	0.790825	0.832034	0.806886	0.666499	0.690777	0.710308	0.848843	0.867831	0.531856	0.611032	0.420621	0.724073	0.603213	0.506849	0.48759	0.421464	0.469726	0.819399	0.505586	0.614255	0.556154	0.456169	0.863358	0.478369	0.541599	0.771145	0.617417	0.635984	0.725927	0.819738	-0.676227	0.499386	0.654423	0.580311	0.770651	0.417517
dCDP	0.786871	0.857261	0.548294	0.693401	0.298489	0.245711	0.501288	0.419466	0.80884	0.554149	0.479749	0.682954	0.78934	0.918992	0.93481	0.90911	0.768604	0.646595	0.731002	0.896576	0.631373	0.292906	0.344935	0.170802	0.622453	0.414536	0.252172	0.277596	0.152193	0.208551	0.809427	0.260331	0.504991	0.600543	0.635977	0.849109	0.219669	0.301759	0.662122	0.350598	0.410236	0.936624	0.695395	-0.66649	0.253305	0.895495	0.239684	0.656143	0.235084
[truncated: 118 more columns]

## Sheet: Sheet2
Supplementary Table 5：The correlation between different genes and metabolites
Correlation Coefficient pvalue	Adcy4	Fcgr2b	Lsp1	Fas	Gsdmd	Nfatc4	Tnfrsf1a	Pla2g4a	AABR07044404.1	Il10rb	Ncf4	Csf1	Ifi30	Tap1	Trim25	Csf3r	LOC108348072	Il1r1	Was	Itgb2	C3ar1	Vav1	C1qa	Fn1	Col4a2	Nlrc4	Cxcl10	Fcer1g	Map2k3	Flna	Gfap	Itgam	Tlr6	Cxcl16	Gbp5	RT1-A1	Col4a1	Fcgr1a	Ifi47	Casp12	Psme2	Casp1	Gbp2	Vasp	C1qb	Myc	S100a4	Itgax	Ccl4
Prostaglandin A2	0.0228576	0.0225201	0.00661524	0.0272521	0.0183085	0.00569691	0.00655221	0.0228157	0.0239428	0.0247883	0.00531197	0.0439485	0.0455063	0.0141658	0.0332121	0.0282363	0.0486982	0.0156339	0.00330464	0.0186391	0.0482524	0.11905	0.0860759	0.0180279	0.00986339	0.00978656	0.0593655	0.0134322	0.0169664	0.0264639	0.0369	0.0309524	0.0111726	0.0102438	0.0130677	0.0199402	0.0126524	0.00991006	0.0143192	0.0263652	0.00603969	0.0149153	0.00508595	0.00667495	0.0712378	0.0089116	0.027762	0.00907169	0.0124074
Thromboxane B2	0.0962336	0.0642154	0.0367841	0.0221262	0.00115755	0.0976133	0.00582683	0.00107729	0.0124175	0.005508	0.0157356	0.00331741	2.76351e-05	0.0327034	0.0287411	0.0262141	0.000435321	0.0656914	0.00542006	0.00235477	0.000253366	0.00038927	0.00219315	0.0147925	0.0689501	0.0328243	0.00751946	0.00386614	0.131562	0.011635	8.95066e-05	0.000480584	0.0127314	0.0983332	0.022016	0.0922265	0.115683	0.0568515	0.0480384	0.173341	0.010187	0.0347939	0.0261067	0.0239059	0.000788385	0.0804813	0.00891134	0.130206	0.10784
Biopterin	0.000700276	0.000835337	0.000341922	0.0142719	0.00732613	0.00126012	0.00184694	0.00121484	0.0023353	0.000523212	0.00060792	0.000559028	0.00182113	0.00734874	0.000953134	0.000313148	0.0297914	0.000196438	0.011167	0.000106732	0.00287028	0.00101317	0.0679007	6.49392e-05	0.00074818	0.000645011	0.0715505	0.000673576	0.000613961	0.000404908	0.002309	0.000427351	0.00172736	0.000589431	0.00966716	0.00317591	0.00135827	0.000646886	0.00196175	0.00108061	0.00381609	0.000582996	0.00317512	0.00122011	0.0388585	0.00108575	0.00039468	0.00115929	0.0017236
dCDP	0.441426	0.420513	0.156733	0.083762	0.0018786	0.381284	0.0727959	0.00957399	0.0123965	0.030279	0.122201	0.0189889	0.000737454	0.0108429	0.075709	0.18532	0.000393435	0.362326	0.0269502	0.0630233	0.0276697	0.0130175	2.39521e-05	0.144559	0.340477	0.152362	7.23479e-06	0.0286477	0.463932	0.153905	0.0030656	0.0231299	0.153835	0.426975	0.0116908	0.0847716	0.492714	0.32129	0.10053	0.595593	0.0185265	0.272178	0.0618674	0.195888	8.30543e-06	0.448459	0.138981	0.47706	0.382351
Formamidopyrimidine nucleoside triphosphate	0.0108671	0.0190234	0.0105667	0.000863183	0.0118368	0.0138783	0.0158823	0.00416527	0.0140451	0.00143439	0.0106134	0.00324436	0.00489297	0.0277812	0.0400478	0.0167956	0.0550251	0.013494	0.0165253	0.00591461	0.0120995	0.00321233	0.0710305	0.00509111	0.00809937	0.0145328	0.0473169	0.00318525	0.0220264	0.00545082	0.0144489	0.0127148	0.00583514	0.0132452	0.0270969	0.0195292	0.0119632	0.0238029	0.0389972	0.037062	0.0368758	0.0193328	0.0260379	0.0104996	0.0540185	0.0194476	0.0210907	0.015669	0.00412253
9(S)-HETE	0.237511	0.135747	0.123283	0.036107	0.0704404	0.240523	0.028078	0.0284722	0.108433	0.0431047	0.0588226	0.0490346	0.0184741	0.186306	0.0989148	0.133294	0.0216028	0.235642	0.0237337	0.0293698	0.00151767	0.0215029	0.0511716	0.125209	0.125846	0.239212	0.0615553	0.045055	0.326885	0.049226	0.0093166	0.0191657	0.143169	0.21124	0.0859449	0.354281	0.21166	0.149428	0.165986	0.413186	0.0649331	0.127774	0.0575957	0.0824951	0.0343995	0.149631	0.0577923	0.233287	0.192419
Hydroxyproline	0.00546409	0.00456212	0.000652861	0.000610709	2.70293e-06	0.00537599	0.000125832	2.29049e-06	0.000164367	1.09584e-05	0.000250472	4.31357e-06	8.80304e-07	0.000586251	0.000951209	0.000983566	0.000148458	0.00357165	0.000114788	9.50564e-05	0.000226743	8.66076e-05	0.00129777	0.000199163	0.00221664	0.000655664	0.00139502	6.83806e-06	0.00731041	0.000324684	1.07769e-05	6.96306e-05	0.000228955	0.00461625	0.000358178	0.00168433	0.00602103	0.00305187	0.00147709	0.00976295	6.72036e-05	0.00225118	0.0005316	0.000867787	0.000206268	0.00437777	0.000711384	0.00645482	0.00446889
Leukotriene C4	0.326315	0.19561	0.116471	0.0315516	0.0425024	0.288472	0.0251	0.0262262	0.0759933	0.0329203	0.0537377	0.0367982	0.0188475	0.0895609	0.104237	0.181974	0.0073973	0.357251	0.00820139	0.0428319	0.00530906	0.0577533	0.0243019	0.162579	0.155426	0.251818	0.0101135	0.0481409	0.359837	0.0793329	0.00678832	0.02867	0.213335	0.247596	0.0357768	0.250975	0.26766	0.196141	0.148622	0.475464	0.0259718	0.217999	0.0350934	0.110878	0.00991219	0.17988	0.0817898	0.246917	0.20288
L-Homocystine	0.894301	0.892153	0.461288	0.277267	0.0212291	0.810041	0.290756	0.0709178	0.0675423	0.145637	0.401101	0.101863	0.0110011	0.0563923	0.268249	0.512869	0.00719154	0.733901	0.128878	0.243914	0.134983	0.076113	0.000443023	0.415109	0.769773	0.445332	0.00027872	0.149587	0.924945	0.452703	0.0319562	0.120572	0.427398	0.875457	0.0692096	0.262183	0.961582	0.742904	0.315868	0.950536	0.106598	0.654935	0.246697	0.542569	0.000555892	0.930531	0.429279	0.950247	0.788325
Barbiturate	0.00765651	0.0142624	0.00367589	0.00141312	0.000833072	0.0077513	0.00664342	0.00114679	0.00148173	0.000209147	0.00348491	0.000420082	0.000838717	0.00302159	0.00832416	0.00942838	0.0181688	0.00148111	0.0031629	0.00299229	0.0111294	0.00453698	0.0104059	0.00102146	0.0028185	0.00486125	0.0100076	0.000561434	0.0134293	0.00311853	0.00592572	0.0065769	0.000836498	0.00566325	0.00374265	0.00373484	0.00549481	0.00990051	0.00636137	0.00571812	0.00410227	0.00728091	0.00614853	0.00552113	0.00845777	0.0102488	0.0173003	0.00862049	0.00199175
D-Tagaturonate	0.00885413	0.00748356	0.00119847	0.0096766	0.00111847	0.0119365	0.000682603	5.5935e-05	0.00151981	0.000823208	0.00145052	9.05067e-05	4.2381e-05	0.00355606	0.000845649	0.000491012	0.000995594	0.00699192	0.0030381	0.000477538	0.000294215	0.000177726	0.00564203	0.000485989	0.0069165	0.00384929	0.00696386	0.000178408	0.00951674	0.000361339	8.24592e-05	0.000310161	0.00352307	0.00916493	0.00385906	0.00590216	0.0136949	0.0055832	0.00421334	0.0259539	0.000571756	0.00454127	0.0019479	0.00306286	0.00123609	0.00888503	0.00047115	0.0127681	0.0214734
N(omega)-Hydroxyarginine	0.321928	0.360357	0.184441	0.0697526	0.0151118	0.309428	0.158747	0.0526859	0.0382674	0.0206754	0.144667	0.0295156	0.013676	0.0415257	0.172811	0.292765	0.0456127	0.160901	0.056467	0.0902078	0.113568	0.0812701	0.0125252	0.115803	0.201349	0.180963	0.00659622	0.0637654	0.365015	0.180529	0.0434664	0.0836997	0.123385	0.266689	0.0477168	0.113818	0.28713	0.307512	0.155399	0.241887	0.0728021	0.278276	0.13924	0.234771	0.011471	0.329028	0.281835	0.314064	0.146841
Prostaglandin H2	0.122776	0.0529872	0.0420237	0.0153634	0.0336941	0.121975	0.00565362	0.0118985	0.0503818	0.0170347	0.0163313	0.0196454	0.0212171	0.0735692	0.0281918	0.0542998	0.0082584	0.181881	0.00611445	0.0174584	0.00143588	0.0237858	0.0555978	0.0727055	0.0502692	0.10176	0.041136	0.017575	0.143254	0.0227641	0.00462439	0.0123706	0.0951292	0.0981535	0.0212464	0.1381	0.100337	0.0598624	0.0558742	0.209056	0.0110699	0.068412	0.0103227	0.0331605	0.022587	0.054051	0.0212062	0.0930629	0.101257
2-Oxo-4-methylthiobutanoic acid	0.350896	0.335255	0.191325	0.0218267	0.0163683	0.331078	0.116337	0.0276441	0.0278019	0.0184406	0.121461	0.025553	0.00637841	0.0449408	0.155324	0.303557	0.0209213	0.261035	0.0299127	0.0610808	0.0361653	0.0265967	0.00406698	0.154317	0.209009	0.241237	0.00241191	0.0467217	0.460147	0.149038	0.0188021	0.0456548	0.144932	0.310221	0.0306884	0.1516	0.320413	0.310356	0.154295	0.413771	0.0754314	0.263456	0.0987222	0.190067	0.0057311	0.348838	0.225074	0.355309	0.147586
7-Carboxy-7-carbaguanine	0.00591924	0.00694745	0.0048051	0.0015622	0.000848837	0.00740034	0.00259576	0.000908795	0.00626016	0.000120154	0.00215848	0.000617527	0.000232496	0.0192069	0.0167694	0.00625104	0.0138055	0.00132438	0.00335362	0.000340482	0.00123595	0.000701082	0.0266761	0.00048423	0.00274543	0.00287457	0.0354171	0.000538675	0.013023	0.00125453	0.00145146	0.00079781	0.000237622	0.00561904	0.0161462	0.0203773	0.00559384	0.00707346	0.0163413	0.00809965	0.00960659	0.00369553	0.0128346	0.00278507	0.0161399	0.00644533	0.00509927	0.00958132	0.00271907
Precursor Z	0.0598617	0.0597599	0.0150987	0.00837393	0.000123642	0.0608611	0.00585193	0.000174865	0.00145722	0.00121638	0.012113	0.000605337	5.84409e-06	0.0028644	0.00716229	0.0133957	0.000176704	0.0506754	0.00570262	0.00359872	0.00124175	0.000104253	0.00029825	0.0094228	0.0440821	0.0147203	0.000306067	0.000751176	0.0765383	0.00905923	0.000117032	0.00114273	0.0127684	0.0685822	0.00264314	0.0131991	0.0818186	0.0449053	0.0155961	0.133077	0.00266939	0.0306852	0.00839471	0.0199016	5.02624e-05	0.0732901	0.0111073	0.0854416	0.0678875
CMP	0.00111299	0.00211249	0.000452794	0.00166734	0.000245425	0.000525153	0.000775912	0.000241941	0.000851845	0.000171544	0.00036249	0.000578903	0.000207945	0.00227531	0.0041676	0.00113687	0.0085614	0.000321973	0.00134618	0.000110997	0.00257047	0.000550388	0.016721	9.49907e-05	0.000835599	0.000118502	0.0193958	9.6782e-05	0.00177953	0.00073395	0.00111829	0.000320508	3.58329e-05	0.000997582	0.00324968	0.00189788	0.00145304	0.00103673	0.00226292	0.00308767	0.00205652	0.00055149	0.00222117	0.000355125	0.0119716	0.00168912	0.00131606	0.00172613	0.000784898
[truncated: 118 more columns]
