# Supplementary material for: Metabolome and transcriptome integration reveals cerebral cortical metabolic profiles in rats with subarachnoid hemorrhage
Source: Front Aging Neurosci. 2024 Aug 21;16:1424312. doi: 10.3389/fnagi.2024.1424312 (PMC11371592; doi:10.3389/fnagi.2024.1424312)
Supplement: Supplementary file 7 [file Table_7.XLS]

Comparison of transcriptional integrated pathway enrichment analysis between Sham group and SAH 1d group Table
KEGG_A_class	KEGG_B_class	ID	pathway_ID	Pathway	GeneRatio	BgRatio	enrich_factor	pvalue	qvalue	geneID	Symbol
Organismal Systems	Immune system	ko04610	rno04610	Complement and coagulation cascades	6.25%	0.89%	6.99	1.82E-18	3.68E-16	ENSRNOG00000000419;ENSRNOG00000000443;ENSRNOG00000001224;ENSRNOG00000001414;ENSRNOG00000003927;ENSRNOG00000004687;ENSRNOG00000007457;ENSRNOG00000009211;ENSRNOG00000010516;ENSRNOG00000011718;ENSRNOG00000011796;ENSRNOG00000011971;ENSRNOG00000012749;ENSRNOG00000012804;ENSRNOG00000012807;ENSRNOG00000019330;ENSRNOG00000019689;ENSRNOG00000019728;ENSRNOG00000028896;ENSRNOG00000030387;ENSRNOG00000033444;…	Cfb;LOC103689965;Itgb2;Serpine1;Cd55;Thbd;Serping1;C3ar1;Plau;C1rl;C1r;C1s;C1qb;C1qc;C1qa;Procr;Vwf;Itgam;A2m;Kng1;F10;Itgax;Plaur;LOC100911545;C3;C4a;C5ar1;Pros1;C2;F5;C7	31	up
Human Diseases	Infectious disease: bacterial	ko05133	rno05133	Pertussis	5.24%	0.69%	7.59	1.11E-16	1.12E-14	ENSRNOG00000000443;ENSRNOG00000001224;ENSRNOG00000003170;ENSRNOG00000007372;ENSRNOG00000007457;ENSRNOG00000008015;ENSRNOG00000008144;ENSRNOG00000010522;ENSRNOG00000011718;ENSRNOG00000011796;ENSRNOG00000011971;ENSRNOG00000012749;ENSRNOG00000012804;ENSRNOG00000012807;ENSRNOG00000013634;ENSRNOG00000017819;ENSRNOG00000017869;ENSRNOG00000019675;ENSRNOG00000019728;ENSRNOG00000026293;ENSRNOG00000046834;…	LOC103689965;Itgb2;Nlrp3;Casp1;Serping1;Fos;Irf1;Tlr4;C1rl;C1r;C1s;C1qb;C1qc;C1qa;Myd88;Cd14;Irf8;Pycard;Itgam;Jun;C3;C4a;C2;Casp7;Itga5;NewGene_10002	26	up
Human Diseases	Infectious disease: viral	ko05163	rno05163	Human cytomegalovirus infection	8.47%	2.36%	3.58	3.76E-13	2.54E-11	ENSRNOG00000000455;ENSRNOG00000000457;ENSRNOG00000000485;ENSRNOG00000000521;ENSRNOG00000000723;ENSRNOG00000002525;ENSRNOG00000003866;ENSRNOG00000004500;ENSRNOG00000006715;ENSRNOG00000006736;ENSRNOG00000007159;ENSRNOG00000007350;ENSRNOG00000007390;ENSRNOG00000011205;ENSRNOG00000011406;ENSRNOG00000012331;ENSRNOG00000012439;ENSRNOG00000012582;ENSRNOG00000013589;ENSRNOG00000014504;ENSRNOG00000014776;…	LOC103689996;Tap1;Bak1;Cdkn1a;RT1-CE5;Ptgs2;Cxcr4;Myc;Ccr1;Ccr3;Ccl2;Rac2;Nfkbia;Ccl3;Ccl4;Casp8;Bid;Eif4ebp1;Cxcl12;Il1r1;Adcy7;Fas;Stat3;Gng7;Adcy4;Nfatc4;Il10rb;Tapbp;RT1-A2;RT1-CE7;Tnfrsf1a;RT1-CE3;Calr4;RT1-A1;Gng13;RT1-CE4;Tap2;RT1-CE1;Ptger2;Plcb2;AABR07044404.1;NewGene_6438	42	up&down
Environmental Information Processing	Signal transduction	ko04668	rno04668	TNF signaling pathway	5.65%	1.14%	4.94	1.29E-12	6.50E-11	ENSRNOG00000002470;ENSRNOG00000002525;ENSRNOG00000002723;ENSRNOG00000002946;ENSRNOG00000005731;ENSRNOG00000007159;ENSRNOG00000007390;ENSRNOG00000008015;ENSRNOG00000008144;ENSRNOG00000012331;ENSRNOG00000016378;ENSRNOG00000016575;ENSRNOG00000017539;ENSRNOG00000018659;ENSRNOG00000019142;ENSRNOG00000019542;ENSRNOG00000020465;ENSRNOG00000020679;ENSRNOG00000022256;ENSRNOG00000026293;ENSRNOG00000031312;…	Ifi47;Ptgs2;Sele;Socs3;Birc3;Ccl2;Nfkbia;Fos;Irf1;Casp8;Map3k8;Tnfrsf1b;Mmp9;Csf1;Fas;LOC100910979;Ripk3;Icam1;Cxcl10;Jun;Tnfrsf1a;MGC105567;Mlkl;Bcl3;LOC100910979;Map2k3;Casp7;Cebpb	28	up
Cellular Processes	Transport and catabolism	ko04145	rno04145	Phagosome	9.48%	3.03%	3.13	2.25E-12	9.11E-11	ENSRNOG00000000455;ENSRNOG00000000457;ENSRNOG00000000723;ENSRNOG00000001224;ENSRNOG00000001480;ENSRNOG00000002161;ENSRNOG00000003597;ENSRNOG00000003622;ENSRNOG00000006940;ENSRNOG00000008373;ENSRNOG00000010522;ENSRNOG00000011718;ENSRNOG00000011796;ENSRNOG00000011821;ENSRNOG00000012471;ENSRNOG00000012779;ENSRNOG00000013014;ENSRNOG00000014398;ENSRNOG00000017819;ENSRNOG00000018371;ENSRNOG00000019728;…	LOC103689996;Tap1;RT1-CE5;Itgb2;Ncf1;Tlr6;Tuba4a;Cybb;Ncf4;Colec11;Tlr4;C1rl;C1r;S100a4;Thbs4;Msr1;Cyba;Scara5;Cd14;Tubb6;Itgam;Fcgr1a;Fcgr3a;RT1-A2;RT1-CE7;RT1-CE3;Calr4;RT1-A1;RT1-CE4;Rab7b;RGD1565355;Thbs1;Tap2;Fcgr2b;Fcgr2a;C3;LOC108348072;RT1-DMa;LOC100911825;RT1-DMb;RT1-CE1;LOC108348139;Clec7a;Olr1;Itga5;AABR07044404.1;NewGene_13321	47	up&down
Organismal Systems	Development and regeneration	ko04380	rno04380	Osteoclast differentiation	5.85%	1.28%	4.55	4.48E-12	1.51E-10	ENSRNOG00000001480;ENSRNOG00000002946;ENSRNOG00000005620;ENSRNOG00000006940;ENSRNOG00000007390;ENSRNOG00000008015;ENSRNOG00000012172;ENSRNOG00000013014;ENSRNOG00000013967;ENSRNOG00000014504;ENSRNOG00000018659;ENSRNOG00000019311;ENSRNOG00000020478;ENSRNOG00000020552;ENSRNOG00000020652;ENSRNOG00000020845;ENSRNOG00000021199;ENSRNOG00000024382;ENSRNOG00000026293;ENSRNOG00000031312;ENSRNOG00000033235;…	Ncf1;Socs3;Lcp2;Ncf4;Nfkbia;Fos;Spi1;Cyba;Blnk;Il1r1;Csf1;Nfkb2;Camk4;Fosl1;Tgfb1;Tyrobp;Fcgr1a;Fcgr3a;Jun;Tnfrsf1a;Relb;Ifnar2;Fcgr2b;Fcgr2a;Fosb;LOC100911825;Fosl2;Btk;NewGene_13321	29	up&down
Human Diseases	Infectious disease: viral	ko05167	rno05167	Kaposi sarcoma-associated herpesvirus infection	7.66%	2.14%	3.58	5.53E-12	1.60E-10	ENSRNOG00000000485;ENSRNOG00000000521;ENSRNOG00000000723;ENSRNOG00000002525;ENSRNOG00000004500;ENSRNOG00000006715;ENSRNOG00000006736;ENSRNOG00000007390;ENSRNOG00000008015;ENSRNOG00000008180;ENSRNOG00000009331;ENSRNOG00000012331;ENSRNOG00000012439;ENSRNOG00000016696;ENSRNOG00000017392;ENSRNOG00000019142;ENSRNOG00000019742;ENSRNOG00000019857;ENSRNOG00000020482;ENSRNOG00000020679;ENSRNOG00000023428;…	Bak1;Cdkn1a;RT1-CE5;Ptgs2;Myc;Ccr1;Ccr3;Nfkbia;Fos;Lyn;Hck;Casp8;Bid;Angpt2;Fgf2;Fas;Stat3;Gng7;Nfatc4;Icam1;Pik3r5;Jun;RT1-A2;RT1-CE7;Tnfrsf1a;RT1-CE3;Cd86;RT1-A1;Gng13;RT1-CE4;Ifnar2;C3;Eif2ak2;RT1-CE1;Zfp36;AABR07044404.1;NewGene_10002;NewGene_6438	38	up&down
Human Diseases	Infectious disease: bacterial	ko05134	rno05134	Legionellosis	3.83%	0.61%	6.27	6.90E-11	1.74E-09	ENSRNOG00000001224;ENSRNOG00000005810;ENSRNOG00000006472;ENSRNOG00000007372;ENSRNOG00000007390;ENSRNOG00000009848;ENSRNOG00000010522;ENSRNOG00000012331;ENSRNOG00000013634;ENSRNOG00000014525;ENSRNOG00000017819;ENSRNOG00000019311;ENSRNOG00000019675;ENSRNOG00000019728;ENSRNOG00000033693;ENSRNOG00000045654;ENSRNOG00000046834;ENSRNOG00000050647;ENSRNOG00000056216	Itgb2;Nlrc4;Hspa2;Casp1;Nfkbia;Il18;Tlr4;Casp8;Myd88;Hspd1;Cd14;Nfkb2;Pycard;Itgam;Naip2;Hspa1a;C3;LOC108348108;Casp7	19	up
Human Diseases	Cancer: overview	ko05200	rno05200	Pathways in cancer	12.50%	5.36%	2.33	2.78E-10	6.24E-09	ENSRNOG00000000187;ENSRNOG00000000485;ENSRNOG00000000521;ENSRNOG00000000529;ENSRNOG00000001704;ENSRNOG00000001713;ENSRNOG00000002511;ENSRNOG00000002525;ENSRNOG00000002667;ENSRNOG00000003866;ENSRNOG00000003954;ENSRNOG00000004500;ENSRNOG00000005615;ENSRNOG00000005650;ENSRNOG00000005731;ENSRNOG00000007219;ENSRNOG00000007350;ENSRNOG00000007390;ENSRNOG00000007743;ENSRNOG00000008015;ENSRNOG00000008759;…	Csf2rb;Bak1;Cdkn1a;Pim1;Runx1;LOC100360218;Flt4;Ptgs2;Lamc2;Cxcr4;Il2rg;Myc;Gadd45a;Pgf;Birc3;LOC103692716;Rac2;Nfkbia;Mgst1;Fos;Csf3r;AABR07031193.1;Spi1;Casp8;Bid;Gadd45g;Il13ra1;Cxcl12;Hes5;Dll4;Hmox1;Fn1;Wnt2b;Fzd5;Ret;Adcy7;Il4r;Col4a1;Mmp2;Fgf2;Mmp9;Jak3;Pmaip1;Fas;Nfkb2;Esr1;Stat3;Gadd45b;Gng7;Adcy4;Tgfb1;Col4a2;Jun;Kng1;Gng13;Ifnar2;Ptger2;Met;Casp7;Plcb2;NewGene_13113;NewGene_6438	62	up&down
Organismal Systems	Immune system	ko04621	rno04621	NOD-like receptor signaling pathway	6.65%	1.96%	3.4	5.59E-10	1.13E-08	ENSRNOG00000000081;ENSRNOG00000003170;ENSRNOG00000003622;ENSRNOG00000005731;ENSRNOG00000005810;ENSRNOG00000007159;ENSRNOG00000007219;ENSRNOG00000007372;ENSRNOG00000007390;ENSRNOG00000007728;ENSRNOG00000009848;ENSRNOG00000010522;ENSRNOG00000010775;ENSRNOG00000012331;ENSRNOG00000013014;ENSRNOG00000013634;ENSRNOG00000016346;ENSRNOG00000019675;ENSRNOG00000020465;ENSRNOG00000023143;ENSRNOG00000026293;…	Antxr2;Nlrp3;Cybb;Birc3;Nlrc4;Ccl2;LOC103692716;Casp1;Nfkbia;Gsdmd;Il18;Tlr4;Arrdc4;Casp8;Cyba;Myd88;Prkcd;Pycard;Ripk3;Nlrp1a;Jun;Gbp7;Gbp2;Gbp5;Casp12;Naip2;Casp4;Oas1i;Ifnar2;Trip6;Plcb2;NewGene_10002;NewGene_13113	33	up
Organismal Systems	Immune system	ko04062	rno04062	Chemokine signaling pathway	6.05%	1.68%	3.6	8.85E-10	1.63E-08	ENSRNOG00000000239;ENSRNOG00000001480;ENSRNOG00000003866;ENSRNOG00000006715;ENSRNOG00000006736;ENSRNOG00000007159;ENSRNOG00000007350;ENSRNOG00000007390;ENSRNOG00000008180;ENSRNOG00000009331;ENSRNOG00000009912;ENSRNOG00000011205;ENSRNOG00000011406;ENSRNOG00000013589;ENSRNOG00000014776;ENSRNOG00000016346;ENSRNOG00000018669;ENSRNOG00000019742;ENSRNOG00000019857;ENSRNOG00000020401;ENSRNOG00000020657;…	Ccl7;Ncf1;Cxcr4;Ccr1;Ccr3;Ccl2;Rac2;Nfkbia;Lyn;Hck;Fgr;Ccl3;Ccl4;Cxcl12;Adcy7;Prkcd;Jak3;Stat3;Gng7;Adcy4;Shc1;Cxcl10;Cxcl11;Pik3r5;Cxcl16;Ccl6;Was;Gng13;Vav1;Plcb2	30	up&down
Environmental Information Processing	Signaling molecules and interaction	ko04060	rno04060	Cytokine-cytokine receptor interaction	8.06%	2.77%	2.91	9.79E-10	1.65E-08	ENSRNOG00000000187;ENSRNOG00000000239;ENSRNOG00000001713;ENSRNOG00000003546;ENSRNOG00000003866;ENSRNOG00000003954;ENSRNOG00000005871;ENSRNOG00000006715;ENSRNOG00000006736;ENSRNOG00000007159;ENSRNOG00000008759;ENSRNOG00000009848;ENSRNOG00000011205;ENSRNOG00000011406;ENSRNOG00000013170;ENSRNOG00000013589;ENSRNOG00000014320;ENSRNOG00000014504;ENSRNOG00000014683;ENSRNOG00000015441;ENSRNOG00000015498;…	Csf2rb;Ccl7;LOC100360218;Tnfrsf12a;Cxcr4;Il2rg;Il1rn;Ccr1;Ccr3;Ccl2;Csf3r;Il18;Ccl3;Ccl4;Il13ra1;Cxcl12;Inhba;Il1r1;Il1rl2;Il4r;Il17rb;Tnfrsf1b;Cd40;Csf1;Clcf1;Fas;Ltbr;Tgfb1;Nradd;Cxcl10;Cxcl11;Cxcl16;Il10rb;Ccl6;Tnfrsf1a;Osmr;Ifnlr1;Cxcl17;Ifnar2;Il18rap	40	up&down
Human Diseases	Infectious disease: parasitic	ko05145	rno05145	Toxoplasmosis	4.64%	1.09%	4.26	3.04E-09	4.73E-08	ENSRNOG00000002667;ENSRNOG00000005731;ENSRNOG00000006472;ENSRNOG00000007390;ENSRNOG00000010522;ENSRNOG00000011300;ENSRNOG00000012331;ENSRNOG00000013634;ENSRNOG00000018488;ENSRNOG00000019742;ENSRNOG00000020652;ENSRNOG00000023428;ENSRNOG00000027008;ENSRNOG00000028638;ENSRNOG00000031138;ENSRNOG00000031312;ENSRNOG00000045654;ENSRNOG00000047854;ENSRNOG00000047864;ENSRNOG00000049132;ENSRNOG00000049491;…	Lamc2;Birc3;Hspa2;Nfkbia;Tlr4;AABR07031193.1;Casp8;Myd88;Cd40;Stat3;Tgfb1;Pik3r5;Igtp;Il10rb;Irgm;Tnfrsf1a;Hspa1a;LOC108348072;RT1-DMa;Map2k3;RT1-DMb;LOC108348108;LOC108348139	23	up
Human Diseases	Infectious disease: viral	ko05164	rno05164	Influenza A	6.25%	1.89%	3.31	3.57E-09	4.98E-08	ENSRNOG00000000485;ENSRNOG00000002341;ENSRNOG00000002946;ENSRNOG00000003170;ENSRNOG00000006227;ENSRNOG00000006384;ENSRNOG00000007159;ENSRNOG00000007372;ENSRNOG00000007390;ENSRNOG00000007539;ENSRNOG00000009848;ENSRNOG00000010522;ENSRNOG00000012331;ENSRNOG00000012439;ENSRNOG00000013634;ENSRNOG00000019142;ENSRNOG00000019675;ENSRNOG00000020679;ENSRNOG00000021824;ENSRNOG00000022256;ENSRNOG00000031312;…	Bak1;Trim25;Socs3;Nlrp3;Ifih1;Ddx58;Ccl2;Casp1;Nfkbia;Rsad2;Il18;Tlr4;Casp8;Bid;Myd88;Fas;Pycard;Icam1;Dnajb1;Cxcl10;Tnfrsf1a;Oas1i;Ifnar2;LOC108348072;RT1-DMa;Eif2ak2;RT1-DMb;LOC108348139;NewGene_10002;NewGene_6438;NewGene_6725	31	up
Human Diseases	Infectious disease: bacterial	ko05132	rno05132	Salmonella infection	7.66%	2.66%	2.88	3.69E-09	4.98E-08	ENSRNOG00000000485;ENSRNOG00000000655;ENSRNOG00000000991;ENSRNOG00000002161;ENSRNOG00000002540;ENSRNOG00000003170;ENSRNOG00000004500;ENSRNOG00000005731;ENSRNOG00000005810;ENSRNOG00000007219;ENSRNOG00000007281;ENSRNOG00000007372;ENSRNOG00000007390;ENSRNOG00000007728;ENSRNOG00000008015;ENSRNOG00000009848;ENSRNOG00000010105;ENSRNOG00000010362;ENSRNOG00000010522;ENSRNOG00000011647;ENSRNOG00000011821;…	Bak1;Ptprc;Arpc1b;Tlr6;Rhoh;Nlrp3;Myc;Birc3;Nlrc4;LOC103692716;Flnc;Casp1;Nfkbia;Gsdmd;Fos;Il18;S100a11;Anxa2;Tlr4;S100a6;S100a4;Casp8;Myd88;Myl12a;Cd14;Pycard;Ripk3;S100a10;Jun;Tnfrsf1a;Naip2;Casp4;Rab7b;Mlkl;Map2k3;Flna;Casp7;NewGene_13113	38	up
Environmental Information Processing	Signaling molecules and interaction	ko04061	rno04061	Viral protein interaction with cytokine and cytokine receptor	3.83%	0.76%	5.03	4.06E-09	5.13E-08	ENSRNOG00000000239;ENSRNOG00000003866;ENSRNOG00000003954;ENSRNOG00000006715;ENSRNOG00000006736;ENSRNOG00000007159;ENSRNOG00000009848;ENSRNOG00000011205;ENSRNOG00000011406;ENSRNOG00000013589;ENSRNOG00000016575;ENSRNOG00000018659;ENSRNOG00000019264;ENSRNOG00000022256;ENSRNOG00000022298;ENSRNOG00000028638;ENSRNOG00000030021;ENSRNOG00000031312;ENSRNOG00000054218	Ccl7;Cxcr4;Il2rg;Ccr1;Ccr3;Ccl2;Il18;Ccl3;Ccl4;Cxcl12;Tnfrsf1b;Csf1;Ltbr;Cxcl10;Cxcl11;Il10rb;Ccl6;Tnfrsf1a;Il18rap	19	up&down
Human Diseases	Infectious disease: viral	ko05169	rno05169	Epstein-Barr virus infection	10.28%	4.35%	2.37	7.39E-09	8.78E-08	ENSRNOG00000000455;ENSRNOG00000000457;ENSRNOG00000000485;ENSRNOG00000000521;ENSRNOG00000000723;ENSRNOG00000004500;ENSRNOG00000005615;ENSRNOG00000006094;ENSRNOG00000006384;ENSRNOG00000007390;ENSRNOG00000008180;ENSRNOG00000012331;ENSRNOG00000012439;ENSRNOG00000013090;ENSRNOG00000013634;ENSRNOG00000013967;ENSRNOG00000017980;ENSRNOG00000018087;ENSRNOG00000018488;ENSRNOG00000018669;ENSRNOG00000019142;…	LOC103689996;Tap1;Bak1;Cdkn1a;RT1-CE5;Myc;Gadd45a;Cd44;Ddx58;Nfkbia;Lyn;Casp8;Bid;Gadd45g;Myd88;Blnk;Itgal;Vim;Cd40;Jak3;Fas;Nfkb2;Stat3;Gadd45b;Icam1;Isg15;Cxcl10;Jun;Tapbp;RT1-A2;RT1-CE7;RT1-CE3;Relb;Calr4;Oas1i;RT1-A1;RT1-CE4;Ifnar2;Tap2;LOC108348072;RT1-DMa;Eif2ak2;Map2k3;RT1-DMb;RT1-CE1;LOC108348139;Btk;AABR07044404.1;NewGene_551;NewGene_6438;NewGene_6725	51	up&down
Organismal Systems	Immune system	ko04620	rno04620	Toll-like receptor signaling pathway	4.44%	1.06%	4.18	9.85E-09	1.11E-07	ENSRNOG00000002161;ENSRNOG00000007390;ENSRNOG00000008015;ENSRNOG00000010522;ENSRNOG00000011205;ENSRNOG00000011406;ENSRNOG00000011821;ENSRNOG00000012331;ENSRNOG00000013634;ENSRNOG00000014532;ENSRNOG00000016378;ENSRNOG00000017819;ENSRNOG00000018488;ENSRNOG00000022256;ENSRNOG00000022298;ENSRNOG00000026293;ENSRNOG00000038722;ENSRNOG00000038835;ENSRNOG00000043451;ENSRNOG00000045668;ENSRNOG00000049132;…	Tlr6;Nfkbia;Fos;Tlr4;Ccl3;Ccl4;S100a4;Casp8;Myd88;Lbp;Map3k8;Cd14;Cd40;Cxcl10;Cxcl11;Jun;Tlr1;Cd86;Spp1;Ifnar2;Map2k3;NewGene_10002	22	up
Human Diseases	Endocrine and metabolic disease	ko04933	rno04933	AGE-RAGE signaling pathway in diabetic complications	4.23%	0.98%	4.31	1.20E-08	1.27E-07	ENSRNOG00000000529;ENSRNOG00000001414;ENSRNOG00000002723;ENSRNOG00000003357;ENSRNOG00000003622;ENSRNOG00000004687;ENSRNOG00000007159;ENSRNOG00000009348;ENSRNOG00000014276;ENSRNOG00000014288;ENSRNOG00000016281;ENSRNOG00000016346;ENSRNOG00000016695;ENSRNOG00000019742;ENSRNOG00000020652;ENSRNOG00000020679;ENSRNOG00000023972;ENSRNOG00000026293;ENSRNOG00000032238;ENSRNOG00000058337;ENSRNOG00000060518	Pim1;Serpine1;Sele;Col3a1;Cybb;Thbd;Ccl2;Nos3;Plce1;Fn1;Col4a1;Prkcd;Mmp2;Stat3;Tgfb1;Icam1;Col4a2;Jun;Plcd1;Plcb2;AABR07015057.1	21	up
Human Diseases	Cancer: overview	ko05205	rno05205	Proteoglycans in cancer	6.45%	2.11%	3.06	1.44E-08	1.45E-07	ENSRNOG00000000521;ENSRNOG00000004500;ENSRNOG00000006094;ENSRNOG00000007281;ENSRNOG00000007650;ENSRNOG00000010516;ENSRNOG00000010522;ENSRNOG00000014276;ENSRNOG00000014288;ENSRNOG00000014294;ENSRNOG00000014385;ENSRNOG00000014678;ENSRNOG00000016695;ENSRNOG00000017392;ENSRNOG00000017539;ENSRNOG00000018646;ENSRNOG00000019142;ENSRNOG00000019358;ENSRNOG00000019742;ENSRNOG00000020652;ENSRNOG00000021437;…	Cdkn1a;Myc;Cd44;Flnc;Cd63;Plau;Tlr4;Plce1;Fn1;Ptpn6;Wnt2b;Fzd5;Mmp2;Fgf2;Mmp9;Hbegf;Fas;Esr1;Stat3;Tgfb1;AABR07073181.1;Msn;Plaur;Hcls1;Thbs1;Vav1;Met;Flna;Itga5;Sdc1;AABR07015057.1;NewGene_7246	32	up
Human Diseases	Cancer: overview	ko05203	rno05203	Viral carcinogenesis	6.05%	2.01%	3.01	6.09E-08	5.86E-07	ENSRNOG00000000485;ENSRNOG00000000521;ENSRNOG00000000632;ENSRNOG00000000723;ENSRNOG00000006736;ENSRNOG00000006921;ENSRNOG00000007390;ENSRNOG00000008180;ENSRNOG00000012331;ENSRNOG00000018669;ENSRNOG00000018770;ENSRNOG00000019264;ENSRNOG00000019311;ENSRNOG00000019742;ENSRNOG00000021198;ENSRNOG00000022769;ENSRNOG00000022800;ENSRNOG00000026293;ENSRNOG00000030712;ENSRNOG00000031090;ENSRNOG00000031607;…	Bak1;Cdkn1a;Cdk1;RT1-CE5;Ccr3;Rbl1;Nfkbia;Lyn;Casp8;Jak3;Pmaip1;Ltbr;Nfkb2;Stat3;Hist1h2bcl1;Sp100;Sp140;Jun;RT1-A2;RT1-CE7;RT1-CE3;Sp110;RT1-A1;RT1-CE4;C3;Eif2ak2;RT1-CE1;Rel;AABR07044404.1;NewGene_10433	30	up&down
Organismal Systems	Immune system	ko04670	rno04670	Leukocyte transendothelial migration	4.23%	1.16%	3.65	2.37E-07	2.18E-06	ENSRNOG00000001224;ENSRNOG00000001419;ENSRNOG00000001480;ENSRNOG00000001926;ENSRNOG00000002540;ENSRNOG00000003622;ENSRNOG00000003866;ENSRNOG00000006940;ENSRNOG00000007350;ENSRNOG00000013014;ENSRNOG00000013589;ENSRNOG00000015278;ENSRNOG00000016367;ENSRNOG00000016695;ENSRNOG00000017539;ENSRNOG00000017980;ENSRNOG00000019728;ENSRNOG00000020679;ENSRNOG00000030118;ENSRNOG00000050430;NewGene_13321	Itgb2;Cldn15;Ncf1;Cldn1;Rhoh;Cybb;Cxcr4;Ncf4;Rac2;Cyba;Cxcl12;Myl12a;Vasp;Mmp2;Mmp9;Itgal;Itgam;Icam1;Msn;Vav1;NewGene_13321	21	up&down
Human Diseases	Infectious disease: viral	ko05166	rno05166	Human T-cell leukemia virus 1 infection	8.06%	3.45%	2.34	4.70E-07	4.13E-06	ENSRNOG00000000521;ENSRNOG00000000723;ENSRNOG00000001224;ENSRNOG00000003954;ENSRNOG00000004500;ENSRNOG00000006876;ENSRNOG00000007390;ENSRNOG00000008015;ENSRNOG00000010549;ENSRNOG00000012172;ENSRNOG00000014504;ENSRNOG00000014776;ENSRNOG00000017980;ENSRNOG00000018488;ENSRNOG00000018669;ENSRNOG00000019264;ENSRNOG00000019311;ENSRNOG00000020401;ENSRNOG00000020482;ENSRNOG00000020552;ENSRNOG00000020652;…	Cdkn1a;RT1-CE5;Itgb2;Il2rg;Myc;Msx1;Nfkbia;Fos;Tspo;Spi1;Il1r1;Adcy7;Itgal;Cd40;Jak3;Ltbr;Nfkb2;Adcy4;Nfatc4;Fosl1;Tgfb1;Icam1;Jun;RT1-A2;RT1-CE7;Tnfrsf1a;RT1-CE3;Relb;Chek2;Calr4;RT1-A1;RT1-CE4;LOC108348072;RT1-DMa;RT1-DMb;RT1-CE1;LOC108348139;Zfp36;AABR07044404.1;NewGene_551	40	up&down
Environmental Information Processing	Signal transduction	ko04010	rno04010	MAPK signaling pathway	7.46%	3.12%	2.39	7.06E-07	5.95E-06	ENSRNOG00000002511;ENSRNOG00000002657;ENSRNOG00000004500;ENSRNOG00000005615;ENSRNOG00000005650;ENSRNOG00000006472;ENSRNOG00000007281;ENSRNOG00000007350;ENSRNOG00000008015;ENSRNOG00000008936;ENSRNOG00000009222;ENSRNOG00000013090;ENSRNOG00000013634;ENSRNOG00000013987;ENSRNOG00000014061;ENSRNOG00000014089;ENSRNOG00000014504;ENSRNOG00000016378;ENSRNOG00000016696;ENSRNOG00000017392;ENSRNOG00000017819;…	Flt4;Pla2g4a;Myc;Gadd45a;Pgf;Hspa2;Flnc;Rac2;Fos;Map3k6;Epha2;Gadd45g;Myd88;Sbno2;Dusp5;Map3k2;Il1r1;Map3k8;Angpt2;Fgf2;Cd14;Csf1;Fas;Nfkb2;Gadd45b;Tgfb1;Nradd;Hspb1;Fgfrl1;Jun;Tnfrsf1a;Relb;Hspa1a;Map2k3;LOC108348108;Met;Flna	37	up
Human Diseases	Infectious disease: viral	ko05161	rno05161	Hepatitis B	4.84%	1.63%	2.97	1.65E-06	1.33E-05	ENSRNOG00000000521;ENSRNOG00000004500;ENSRNOG00000006227;ENSRNOG00000006384;ENSRNOG00000007390;ENSRNOG00000008015;ENSRNOG00000010522;ENSRNOG00000012331;ENSRNOG00000012439;ENSRNOG00000013634;ENSRNOG00000017539;ENSRNOG00000018669;ENSRNOG00000019142;ENSRNOG00000019742;ENSRNOG00000020482;ENSRNOG00000020652;ENSRNOG00000021437;ENSRNOG00000026293;ENSRNOG00000033434;ENSRNOG00000049132;NewGene_10002;NewGe…	Cdkn1a;Myc;Ifih1;Ddx58;Nfkbia;Fos;Tlr4;Casp8;Bid;Myd88;Mmp9;Jak3;Fas;Stat3;Nfatc4;Tgfb1;AABR07073181.1;Jun;Casp12;Map2k3;NewGene_10002;NewGene_6438;NewGene_6725;NewGene_7246	24	up
Human Diseases	Infectious disease: parasitic	ko05140	rno05140	Leishmaniasis	4.84%	1.66%	2.92	2.20E-06	1.71E-05	ENSRNOG00000001224;ENSRNOG00000001480;ENSRNOG00000002525;ENSRNOG00000003622;ENSRNOG00000006940;ENSRNOG00000007390;ENSRNOG00000008015;ENSRNOG00000010522;ENSRNOG00000013014;ENSRNOG00000013634;ENSRNOG00000014294;ENSRNOG00000019728;ENSRNOG00000020652;ENSRNOG00000021199;ENSRNOG00000024382;ENSRNOG00000026293;ENSRNOG00000046663;ENSRNOG00000046834;ENSRNOG00000047854;ENSRNOG00000047864;ENSRNOG00000049422;…	Itgb2;Ncf1;Ptgs2;Cybb;Ncf4;Nfkbia;Fos;Tlr4;Cyba;Myd88;Ptpn6;Itgam;Tgfb1;Fcgr1a;Fcgr3a;Jun;Fcgr2a;C3;LOC108348072;RT1-DMa;LOC100911825;RT1-DMb;LOC108348139;NewGene_13321	24	up
Cellular Processes	Cell growth and death	ko04115	rno04115	p53 signaling pathway	3.23%	0.85%	3.8	3.84E-06	2.78E-05	ENSRNOG00000000521;ENSRNOG00000000632;ENSRNOG00000001414;ENSRNOG00000005615;ENSRNOG00000012331;ENSRNOG00000012439;ENSRNOG00000013090;ENSRNOG00000018770;ENSRNOG00000019142;ENSRNOG00000019822;ENSRNOG00000033153;ENSRNOG00000037509;ENSRNOG00000042785;ENSRNOG00000045829;ENSRNOG00000054286;NewGene_6438	Cdkn1a;Cdk1;Serpine1;Gadd45a;Casp8;Bid;Gadd45g;Pmaip1;Fas;Gadd45b;Sfn;Chek2;Sesn2;Thbs1;Rrm2;NewGene_6438	16	up
Human Diseases	Infectious disease: viral	ko05165	rno05165	Human papillomavirus infection	7.66%	3.48%	2.2	3.85E-06	2.78E-05	ENSRNOG00000000485;ENSRNOG00000000521;ENSRNOG00000000723;ENSRNOG00000001187;ENSRNOG00000002525;ENSRNOG00000002667;ENSRNOG00000006921;ENSRNOG00000008144;ENSRNOG00000011300;ENSRNOG00000012331;ENSRNOG00000012471;ENSRNOG00000012582;ENSRNOG00000013850;ENSRNOG00000014288;ENSRNOG00000014385;ENSRNOG00000014678;ENSRNOG00000016281;ENSRNOG00000019142;ENSRNOG00000019689;ENSRNOG00000021802;ENSRNOG00000023972;…	Bak1;Cdkn1a;RT1-CE5;Oasl;Ptgs2;Lamc2;Rbl1;Irf1;AABR07031193.1;Casp8;Thbs4;Eif4ebp1;Hes5;Fn1;Wnt2b;Fzd5;Col4a1;Fas;Vwf;Isg15;Col4a2;Oasl2;RT1-A2;RT1-CE7;Tnfrsf1a;RT1-CE3;RT1-A1;RT1-CE4;Spp1;Ifnar2;Thbs1;Eif2ak2;RT1-CE1;Itga5;Tnc;AABR07015057.1;AABR07044404.1;NewGene_10002	38	up&down
Human Diseases	Infectious disease: bacterial	ko05152	rno05152	Tuberculosis	6.45%	2.70%	2.39	4.22E-06	2.94E-05	ENSRNOG00000001224;ENSRNOG00000002161;ENSRNOG00000009848;ENSRNOG00000010522;ENSRNOG00000010626;ENSRNOG00000012331;ENSRNOG00000012439;ENSRNOG00000013634;ENSRNOG00000014525;ENSRNOG00000014532;ENSRNOG00000017819;ENSRNOG00000019728;ENSRNOG00000020300;ENSRNOG00000020652;ENSRNOG00000021199;ENSRNOG00000024159;ENSRNOG00000024382;ENSRNOG00000028638;ENSRNOG00000031312;ENSRNOG00000036703;ENSRNOG00000038722;…	Itgb2;Tlr6;Il18;Tlr4;Sphk1;Casp8;Bid;Myd88;Hspd1;Lbp;Cd14;Itgam;Lsp1;Tgfb1;Fcgr1a;Fcer1g;Fcgr3a;Il10rb;Tnfrsf1a;Itgax;Tlr1;Fcgr2b;Fcgr2a;C3;LOC108348072;RT1-DMa;LOC100911825;RT1-DMb;LOC108348139;Clec7a;Cebpb;NewGene_6438	32	up
Organismal Systems	Immune system	ko04657	rno04657	IL-17 signaling pathway	3.23%	0.95%	3.41	1.61E-05	0.000108565	ENSRNOG00000000239;ENSRNOG00000002525;ENSRNOG00000007159;ENSRNOG00000007219;ENSRNOG00000007390;ENSRNOG00000008015;ENSRNOG00000012331;ENSRNOG00000013973;ENSRNOG00000015498;ENSRNOG00000017539;ENSRNOG00000020552;ENSRNOG00000022256;ENSRNOG00000026293;ENSRNOG00000046667;ENSRNOG00000057347;NewGene_13113	Ccl7;Ptgs2;Ccl2;LOC103692716;Nfkbia;Fos;Casp8;Lcn2;Il17rb;Mmp9;Fosl1;Cxcl10;Jun;Fosb;Cebpb;NewGene_13113	16	up
Organismal Systems	Immune system	ko04612	rno04612	Antigen processing and presentation	5.24%	2.12%	2.47	1.93E-05	0.000125619	ENSRNOG00000000455;ENSRNOG00000000457;ENSRNOG00000000723;ENSRNOG00000006472;ENSRNOG00000007219;ENSRNOG00000019041;ENSRNOG00000019246;ENSRNOG00000019387;ENSRNOG00000029500;ENSRNOG00000030712;ENSRNOG00000031090;ENSRNOG00000031607;ENSRNOG00000037710;ENSRNOG00000038999;ENSRNOG00000039744;ENSRNOG00000045654;ENSRNOG00000046031;ENSRNOG00000047854;ENSRNOG00000047864;ENSRNOG00000049491;ENSRNOG00000050183;…	LOC103689996;Tap1;RT1-CE5;Hspa2;LOC103692716;Psme1;Psme2;Ifi30;Tapbp;RT1-A2;RT1-CE7;RT1-CE3;Calr4;RT1-A1;RT1-CE4;Hspa1a;Tap2;LOC108348072;RT1-DMa;RT1-DMb;RT1-CE1;LOC108348108;LOC108348139;AABR07044404.1;NewGene_13113;NewGene_551	26	up&down
Cellular Processes	Cell growth and death	ko04210	rno04210	Apoptosis	4.44%	1.70%	2.61	3.56E-05	0.000225001	ENSRNOG00000000187;ENSRNOG00000000485;ENSRNOG00000003597;ENSRNOG00000005615;ENSRNOG00000005731;ENSRNOG00000007390;ENSRNOG00000008015;ENSRNOG00000012331;ENSRNOG00000012439;ENSRNOG00000012865;ENSRNOG00000013090;ENSRNOG00000016496;ENSRNOG00000018770;ENSRNOG00000019142;ENSRNOG00000019822;ENSRNOG00000026293;ENSRNOG00000031312;ENSRNOG00000033434;ENSRNOG00000047606;ENSRNOG00000050697;ENSRNOG00000056216;…	Csf2rb;Bak1;Tuba4a;Gadd45a;Birc3;Nfkbia;Fos;Casp8;Bid;Parp3;Gadd45g;Ctsc;Pmaip1;Fas;Gadd45b;Jun;Tnfrsf1a;Casp12;Bcl2a1;Ctsz;Casp7;NewGene_6438	22	up&down
Human Diseases	Infectious disease: viral	ko05170	rno05170	Human immunodeficiency virus 1 infection	7.06%	3.42%	2.07	3.69E-05	0.000225956	ENSRNOG00000000455;ENSRNOG00000000457;ENSRNOG00000000485;ENSRNOG00000000632;ENSRNOG00000000723;ENSRNOG00000003866;ENSRNOG00000007350;ENSRNOG00000007390;ENSRNOG00000008015;ENSRNOG00000010522;ENSRNOG00000012331;ENSRNOG00000012439;ENSRNOG00000013634;ENSRNOG00000016575;ENSRNOG00000016852;ENSRNOG00000019142;ENSRNOG00000019857;ENSRNOG00000020482;ENSRNOG00000026293;ENSRNOG00000029500;ENSRNOG00000030712;…	LOC103689996;Tap1;Bak1;Cdk1;RT1-CE5;Cxcr4;Rac2;Nfkbia;Fos;Tlr4;Casp8;Bid;Myd88;Tnfrsf1b;Apobec3;Fas;Gng7;Nfatc4;Jun;Tapbp;RT1-A2;RT1-CE7;Tnfrsf1a;RT1-CE3;Calr4;RT1-A1;Gng13;RT1-CE4;Tap2;Map2k3;RT1-CE1;Bst2;AABR07044404.1;NewGene_551;NewGene_6438	35	up&down
Human Diseases	Infectious disease: viral	ko05160	rno05160	Hepatitis C	4.44%	1.71%	2.6	3.86E-05	0.000229441	ENSRNOG00000000485;ENSRNOG00000000521;ENSRNOG00000001419;ENSRNOG00000001926;ENSRNOG00000002946;ENSRNOG00000004500;ENSRNOG00000006384;ENSRNOG00000007390;ENSRNOG00000007539;ENSRNOG00000012331;ENSRNOG00000012439;ENSRNOG00000019142;ENSRNOG00000019742;ENSRNOG00000022256;ENSRNOG00000031312;ENSRNOG00000036603;ENSRNOG00000037744;ENSRNOG00000045668;ENSRNOG00000048315;NewGene_10002;NewGene_6438;NewGene_6725	Bak1;Cdkn1a;Cldn15;Cldn1;Socs3;Myc;Ddx58;Nfkbia;Rsad2;Casp8;Bid;Fas;Stat3;Cxcl10;Tnfrsf1a;Ifit1bl;Oas1i;Ifnar2;Eif2ak2;NewGene_10002;NewGene_6438;NewGene_6725	22	up
Environmental Information Processing	Signaling molecules and interaction	ko04512	rno04512	ECM-receptor interaction	3.43%	1.13%	3.02	4.28E-05	0.000247147	ENSRNOG00000002667;ENSRNOG00000006094;ENSRNOG00000011300;ENSRNOG00000012471;ENSRNOG00000014288;ENSRNOG00000016281;ENSRNOG00000019689;ENSRNOG00000021437;ENSRNOG00000023972;ENSRNOG00000040108;ENSRNOG00000043451;ENSRNOG00000045829;ENSRNOG00000057451;ENSRNOG00000058645;ENSRNOG00000059947;ENSRNOG00000060518;NewGene_7246	Lamc2;Cd44;AABR07031193.1;Thbs4;Fn1;Col4a1;Vwf;AABR07073181.1;Col4a2;RGD1565355;Spp1;Thbs1;Itga5;Tnc;Sdc1;AABR07015057.1;NewGene_7246	17	up
Organismal Systems	Immune system	ko04611	rno04611	Platelet activation	3.63%	1.28%	2.83	6.38E-05	0.000357962	ENSRNOG00000002657;ENSRNOG00000003357;ENSRNOG00000005620;ENSRNOG00000007918;ENSRNOG00000008180;ENSRNOG00000009348;ENSRNOG00000013902;ENSRNOG00000014776;ENSRNOG00000015278;ENSRNOG00000016367;ENSRNOG00000019689;ENSRNOG00000020401;ENSRNOG00000021161;ENSRNOG00000023428;ENSRNOG00000024159;ENSRNOG00000052407;ENSRNOG00000058337;ENSRNOG00000060518	Pla2g4a;Col3a1;Lcp2;Tbxas1;Lyn;Nos3;P2ry12;Adcy7;Myl12a;Vasp;Vwf;Adcy4;Fermt3;Pik3r5;Fcer1g;Btk;Plcb2;AABR07015057.1	18	up&down
Human Diseases	Cardiovascular disease	ko05418	rno05418	Fluid shear stress and atherosclerosis	4.03%	1.53%	2.63	7.07E-05	0.000380924	ENSRNOG00000001480;ENSRNOG00000002723;ENSRNOG00000004687;ENSRNOG00000007159;ENSRNOG00000007219;ENSRNOG00000007350;ENSRNOG00000007743;ENSRNOG00000008015;ENSRNOG00000009348;ENSRNOG00000013014;ENSRNOG00000014117;ENSRNOG00000014504;ENSRNOG00000016695;ENSRNOG00000017539;ENSRNOG00000020679;ENSRNOG00000026293;ENSRNOG00000031312;ENSRNOG00000059947;NewGene_13113;NewGene_13321	Ncf1;Sele;Thbd;Ccl2;LOC103692716;Rac2;Mgst1;Fos;Nos3;Cyba;Hmox1;Il1r1;Mmp2;Mmp9;Icam1;Jun;Tnfrsf1a;Sdc1;NewGene_13113;NewGene_13321	20	up
Cellular Processes	Cell growth and death	ko04218	rno04218	Cellular senescence	4.44%	1.78%	2.49	7.16E-05	0.000380924	ENSRNOG00000000521;ENSRNOG00000000632;ENSRNOG00000000723;ENSRNOG00000001414;ENSRNOG00000004500;ENSRNOG00000005615;ENSRNOG00000006921;ENSRNOG00000007805;ENSRNOG00000012582;ENSRNOG00000013090;ENSRNOG00000019822;ENSRNOG00000020482;ENSRNOG00000020652;ENSRNOG00000030712;ENSRNOG00000031090;ENSRNOG00000031607;ENSRNOG00000037509;ENSRNOG00000038999;ENSRNOG00000039744;ENSRNOG00000049132;ENSRNOG00000050183;…	Cdkn1a;Cdk1;RT1-CE5;Serpine1;Myc;Gadd45a;Rbl1;Mybl2;Eif4ebp1;Gadd45g;Gadd45b;Nfatc4;Tgfb1;RT1-A2;RT1-CE7;RT1-CE3;Chek2;RT1-A1;RT1-CE4;Map2k3;RT1-CE1;AABR07044404.1	22	up
Cellular Processes	Cell growth and death	ko04215	rno04215	Apoptosis - multiple species	1.81%	0.38%	4.77	8.37E-05	0.000433625	ENSRNOG00000000485;ENSRNOG00000005731;ENSRNOG00000012331;ENSRNOG00000012439;ENSRNOG00000018770;ENSRNOG00000020936;ENSRNOG00000031312;ENSRNOG00000056216;NewGene_6438	Bak1;Birc3;Casp8;Bid;Pmaip1;Nradd;Tnfrsf1a;Casp7;NewGene_6438	9	up
Cellular Processes	Cellular community - eukaryotes	ko04510	rno04510	Focal adhesion	5.04%	2.23%	2.26	0.000118366	0.000587346	ENSRNOG00000002511;ENSRNOG00000002667;ENSRNOG00000005650;ENSRNOG00000005731;ENSRNOG00000007281;ENSRNOG00000007350;ENSRNOG00000011300;ENSRNOG00000012471;ENSRNOG00000014288;ENSRNOG00000015278;ENSRNOG00000016281;ENSRNOG00000016367;ENSRNOG00000019689;ENSRNOG00000020657;ENSRNOG00000023972;ENSRNOG00000026293;ENSRNOG00000043451;ENSRNOG00000045829;ENSRNOG00000050430;ENSRNOG00000052064;ENSRNOG00000052745;…	Flt4;Lamc2;Pgf;Birc3;Flnc;Rac2;AABR07031193.1;Thbs4;Fn1;Myl12a;Col4a1;Vasp;Vwf;Shc1;Col4a2;Jun;Spp1;Thbs1;Vav1;Parvg;Met;Flna;Itga5;Tnc;AABR07015057.1	25	up
Cellular Processes	Cell growth and death	ko04217	rno04217	Necroptosis	4.44%	1.84%	2.41	0.000119152	0.000587346	ENSRNOG00000002657;ENSRNOG00000003170;ENSRNOG00000003622;ENSRNOG00000005731;ENSRNOG00000007219;ENSRNOG00000007372;ENSRNOG00000010522;ENSRNOG00000012331;ENSRNOG00000012439;ENSRNOG00000018669;ENSRNOG00000019142;ENSRNOG00000019675;ENSRNOG00000019742;ENSRNOG00000020465;ENSRNOG00000031312;ENSRNOG00000033776;ENSRNOG00000042353;ENSRNOG00000045668;ENSRNOG00000048315;NewGene_10002;NewGene_13113;NewGene_64…	Pla2g4a;Nlrp3;Cybb;Birc3;LOC103692716;Casp1;Tlr4;Casp8;Bid;Jak3;Fas;Pycard;Stat3;Ripk3;Tnfrsf1a;LOC100359668;Mlkl;Ifnar2;Eif2ak2;NewGene_10002;NewGene_13113;NewGene_6438	22	up
Organismal Systems	Immune system	ko04625	rno04625	C-type lectin receptor signaling pathway	3.23%	1.12%	2.87	0.000135178	0.00065048	ENSRNOG00000002525;ENSRNOG00000003170;ENSRNOG00000007372;ENSRNOG00000007390;ENSRNOG00000008144;ENSRNOG00000012331;ENSRNOG00000016346;ENSRNOG00000019311;ENSRNOG00000019675;ENSRNOG00000020300;ENSRNOG00000020482;ENSRNOG00000024159;ENSRNOG00000026293;ENSRNOG00000033235;ENSRNOG00000043416;ENSRNOG00000054251	Ptgs2;Nlrp3;Casp1;Nfkbia;Irf1;Casp8;Prkcd;Nfkb2;Pycard;Lsp1;Nfatc4;Fcer1g;Jun;Relb;Bcl3;Clec7a	16	up
Organismal Systems	Endocrine system	ko04915	rno04915	Estrogen signaling pathway	3.43%	1.27%	2.69	0.000188555	0.000866089	ENSRNOG00000006472;ENSRNOG00000007219;ENSRNOG00000008015;ENSRNOG00000009348;ENSRNOG00000014776;ENSRNOG00000016346;ENSRNOG00000016695;ENSRNOG00000017539;ENSRNOG00000018646;ENSRNOG00000019358;ENSRNOG00000020401;ENSRNOG00000020657;ENSRNOG00000026293;ENSRNOG00000045654;ENSRNOG00000050647;ENSRNOG00000058337;NewGene_13113	Hspa2;LOC103692716;Fos;Nos3;Adcy7;Prkcd;Mmp2;Mmp9;Hbegf;Esr1;Adcy4;Shc1;Jun;Hspa1a;LOC108348108;Plcb2;NewGene_13113	17	up
Organismal Systems	Endocrine system	ko04926	rno04926	Relaxin signaling pathway	3.43%	1.27%	2.69	0.000188555	0.000866089	ENSRNOG00000003357;ENSRNOG00000007390;ENSRNOG00000008015;ENSRNOG00000009348;ENSRNOG00000014776;ENSRNOG00000016281;ENSRNOG00000016695;ENSRNOG00000017539;ENSRNOG00000019857;ENSRNOG00000020401;ENSRNOG00000020652;ENSRNOG00000020657;ENSRNOG00000023972;ENSRNOG00000026293;ENSRNOG00000039350;ENSRNOG00000058337;ENSRNOG00000060518	Col3a1;Nfkbia;Fos;Nos3;Adcy7;Col4a1;Mmp2;Mmp9;Gng7;Adcy4;Tgfb1;Shc1;Col4a2;Jun;Gng13;Plcb2;AABR07015057.1	17	up&down
Human Diseases	Cancer: specific types	ko05222	rno05222	Small cell lung cancer	2.82%	0.94%	3.01	0.000212473	0.00094115	ENSRNOG00000000485;ENSRNOG00000000521;ENSRNOG00000002525;ENSRNOG00000002667;ENSRNOG00000004500;ENSRNOG00000005615;ENSRNOG00000005731;ENSRNOG00000007390;ENSRNOG00000011300;ENSRNOG00000013090;ENSRNOG00000014288;ENSRNOG00000016281;ENSRNOG00000019822;ENSRNOG00000023972	Bak1;Cdkn1a;Ptgs2;Lamc2;Myc;Gadd45a;Birc3;Nfkbia;AABR07031193.1;Gadd45g;Fn1;Col4a1;Gadd45b;Col4a2	14	up
Environmental Information Processing	Signal transduction	ko04064	rno04064	NF-kappa B signaling pathway	6.05%	3.01%	2.01	0.00021421	0.00094115	ENSRNOG00000002341;ENSRNOG00000002525;ENSRNOG00000005615;ENSRNOG00000005731;ENSRNOG00000006384;ENSRNOG00000007390;ENSRNOG00000008180;ENSRNOG00000010516;ENSRNOG00000010522;ENSRNOG00000011406;ENSRNOG00000013090;ENSRNOG00000013589;ENSRNOG00000013634;ENSRNOG00000013967;ENSRNOG00000014504;ENSRNOG00000014532;ENSRNOG00000017819;ENSRNOG00000018488;ENSRNOG00000019264;ENSRNOG00000019311;ENSRNOG00000019822;…	Trim25;Ptgs2;Gadd45a;Birc3;Ddx58;Nfkbia;Lyn;Plau;Tlr4;Ccl4;Gadd45g;Cxcl12;Myd88;Blnk;Il1r1;Lbp;Cd14;Cd40;Ltbr;Nfkb2;Gadd45b;Icam1;Tnfrsf1a;Relb;Bcl2a1;Btk;NewGene_10002;NewGene_12776;NewGene_551;NewGene_6725	30	up&down
Cellular Processes	Cell growth and death	ko04110	rno04110	Cell cycle	3.23%	1.24%	2.6	0.000418492	0.001799561	ENSRNOG00000000521;ENSRNOG00000000632;ENSRNOG00000001833;ENSRNOG00000003703;ENSRNOG00000004500;ENSRNOG00000005615;ENSRNOG00000006921;ENSRNOG00000012543;ENSRNOG00000013090;ENSRNOG00000014336;ENSRNOG00000016316;ENSRNOG00000019822;ENSRNOG00000020652;ENSRNOG00000027787;ENSRNOG00000033153;ENSRNOG00000037509	Cdkn1a;Cdk1;Mcm4;Mcm6;Myc;Gadd45a;Rbl1;Mcm3;Gadd45g;Mcm5;Mcm2;Gadd45b;Tgfb1;Cdc6;Sfn;Chek2	16	up
Human Diseases	Cancer: specific types	ko05224	rno05224	Breast cancer	3.43%	1.43%	2.4	0.000704288	0.002965425	ENSRNOG00000000485;ENSRNOG00000000521;ENSRNOG00000002511;ENSRNOG00000004500;ENSRNOG00000005615;ENSRNOG00000008015;ENSRNOG00000013090;ENSRNOG00000013850;ENSRNOG00000014011;ENSRNOG00000014385;ENSRNOG00000014678;ENSRNOG00000017392;ENSRNOG00000019311;ENSRNOG00000019358;ENSRNOG00000019822;ENSRNOG00000020657;ENSRNOG00000026293	Bak1;Cdkn1a;Flt4;Myc;Gadd45a;Fos;Gadd45g;Hes5;Dll4;Wnt2b;Fzd5;Fgf2;Nfkb2;Esr1;Gadd45b;Shc1;Jun	17	up&down
Human Diseases	Infectious disease: parasitic	ko05142	rno05142	Chagas disease	4.44%	2.12%	2.1	0.000835037	0.003444193	ENSRNOG00000001414;ENSRNOG00000002161;ENSRNOG00000007159;ENSRNOG00000007390;ENSRNOG00000008015;ENSRNOG00000010522;ENSRNOG00000011205;ENSRNOG00000012331;ENSRNOG00000012749;ENSRNOG00000012804;ENSRNOG00000012807;ENSRNOG00000013634;ENSRNOG00000019142;ENSRNOG00000020652;ENSRNOG00000026293;ENSRNOG00000030387;ENSRNOG00000031312;ENSRNOG00000037710;ENSRNOG00000046834;ENSRNOG00000058337;NewGene_10002;NewGe…	Serpine1;Tlr6;Ccl2;Nfkbia;Fos;Tlr4;Ccl3;Casp8;C1qb;C1qc;C1qa;Myd88;Fas;Tgfb1;Jun;Kng1;Tnfrsf1a;Calr4;C3;Plcb2;NewGene_10002;NewGene_551	22	up&down
Human Diseases	Cancer: specific types	ko05221	rno05221	Acute myeloid leukemia	2.02%	0.63%	3.21	0.001009074	0.004078783	ENSRNOG00000000529;ENSRNOG00000001704;ENSRNOG00000004500;ENSRNOG00000012172;ENSRNOG00000012582;ENSRNOG00000017819;ENSRNOG00000019728;ENSRNOG00000019742;ENSRNOG00000021199;ENSRNOG00000047606	Pim1;Runx1;Myc;Spi1;Eif4ebp1;Cd14;Itgam;Stat3;Fcgr1a;Bcl2a1	10	up
Human Diseases	Infectious disease: viral	ko05168	rno05168	Herpes simplex virus 1 infection	9.07%	5.65%	1.61	0.001068413	0.00423396	ENSRNOG00000000455;ENSRNOG00000000457;ENSRNOG00000000485;ENSRNOG00000000723;ENSRNOG00000002946;ENSRNOG00000005731;ENSRNOG00000006227;ENSRNOG00000006384;ENSRNOG00000007159;ENSRNOG00000007390;ENSRNOG00000011821;ENSRNOG00000012331;ENSRNOG00000012439;ENSRNOG00000012582;ENSRNOG00000013634;ENSRNOG00000019142;ENSRNOG00000022769;ENSRNOG00000022800;ENSRNOG00000029500;ENSRNOG00000030712;ENSRNOG00000031090;…	LOC103689996;Tap1;Bak1;RT1-CE5;Socs3;Birc3;Ifih1;Ddx58;Ccl2;Nfkbia;S100a4;Casp8;Bid;Eif4ebp1;Myd88;Fas;Sp100;Sp140;Tapbp;RT1-A2;RT1-CE7;Tnfrsf1a;RT1-CE3;Sp110;Calr4;Oas1i;RT1-A1;RT1-CE4;Ifnar2;Tap2;C3;LOC108348072;RT1-DMa;Eif2ak2;RT1-DMb;RT1-CE1;LOC108348139;Itga5;Bst2;AABR07044404.1;NewGene_10002;NewGene_10433;NewGene_12811;NewGene_6438;NewGene_6725	45	up&down
Human Diseases	Infectious disease: viral	ko05162	rno05162	Measles	5.04%	2.62%	1.92	0.00132257	0.005140355	ENSRNOG00000000485;ENSRNOG00000003954;ENSRNOG00000006227;ENSRNOG00000006384;ENSRNOG00000006472;ENSRNOG00000007390;ENSRNOG00000008015;ENSRNOG00000010522;ENSRNOG00000012331;ENSRNOG00000012439;ENSRNOG00000013634;ENSRNOG00000018669;ENSRNOG00000019142;ENSRNOG00000019742;ENSRNOG00000026293;ENSRNOG00000030118;ENSRNOG00000037744;ENSRNOG00000045654;ENSRNOG00000045668;ENSRNOG00000046452;ENSRNOG00000048315;…	Bak1;Il2rg;Ifih1;Ddx58;Hspa2;Nfkbia;Fos;Tlr4;Casp8;Bid;Myd88;Jak3;Fas;Stat3;Jun;Msn;Oas1i;Hspa1a;Ifnar2;Fcgr2b;Eif2ak2;LOC108348108;NewGene_551;NewGene_6438;NewGene_6725	25	up&down
Environmental Information Processing	Signal transduction	ko04151	rno04151	PI3K-Akt signaling pathway	7.46%	4.50%	1.66	0.001689404	0.006427936	ENSRNOG00000000521;ENSRNOG00000002511;ENSRNOG00000002667;ENSRNOG00000003954;ENSRNOG00000004500;ENSRNOG00000005650;ENSRNOG00000007219;ENSRNOG00000008759;ENSRNOG00000009222;ENSRNOG00000009348;ENSRNOG00000010522;ENSRNOG00000011300;ENSRNOG00000012471;ENSRNOG00000012582;ENSRNOG00000013309;ENSRNOG00000014288;ENSRNOG00000015441;ENSRNOG00000016281;ENSRNOG00000016696;ENSRNOG00000017392;ENSRNOG00000018659;…	Cdkn1a;Flt4;Lamc2;Il2rg;Myc;Pgf;LOC103692716;Csf3r;Epha2;Nos3;Tlr4;AABR07031193.1;Thbs4;Eif4ebp1;Pik3ap1;Fn1;Il4r;Col4a1;Angpt2;Fgf2;Csf1;Jak3;Vwf;Gng7;Nradd;Pik3r5;Col4a2;Osmr;Gng13;Spp1;Ifnar2;Thbs1;Met;Itga5;Tnc;AABR07015057.1;NewGene_13113	37	up&down
Environmental Information Processing	Signaling molecules and interaction	ko04514	rno04514	Cell adhesion molecules	5.44%	2.97%	1.84	0.001717464	0.006427936	ENSRNOG00000000655;ENSRNOG00000000723;ENSRNOG00000001224;ENSRNOG00000001419;ENSRNOG00000001926;ENSRNOG00000002723;ENSRNOG00000016112;ENSRNOG00000017980;ENSRNOG00000018488;ENSRNOG00000019202;ENSRNOG00000019728;ENSRNOG00000020679;ENSRNOG00000021243;ENSRNOG00000030712;ENSRNOG00000031090;ENSRNOG00000031607;ENSRNOG00000038835;ENSRNOG00000038999;ENSRNOG00000039744;ENSRNOG00000047854;ENSRNOG00000047864;…	Ptprc;RT1-CE5;Itgb2;Cldn15;Cldn1;Sele;Cd274;Itgal;Cd40;PVR;Itgam;Icam1;Siglec1;RT1-A2;RT1-CE7;RT1-CE3;Cd86;RT1-A1;RT1-CE4;LOC108348072;RT1-DMa;RT1-DMb;RT1-CE1;LOC108348139;Sdc1;AABR07044404.1;NewGene_551	27	up&down
Organismal Systems	Immune system	ko04623	rno04623	Cytosolic DNA-sensing pathway	1.81%	0.57%	3.2	0.001805015	0.006632783	ENSRNOG00000006384;ENSRNOG00000007372;ENSRNOG00000007390;ENSRNOG00000009848;ENSRNOG00000011406;ENSRNOG00000019675;ENSRNOG00000020465;ENSRNOG00000022256;NewGene_6725	Ddx58;Casp1;Nfkbia;Il18;Ccl4;Pycard;Ripk3;Cxcl10;NewGene_6725	9	up
Human Diseases	Cancer: specific types	ko05216	rno05216	Thyroid cancer	1.41%	0.36%	3.89	0.00185038	0.006678062	ENSRNOG00000000485;ENSRNOG00000000521;ENSRNOG00000004500;ENSRNOG00000005615;ENSRNOG00000013090;ENSRNOG00000014751;ENSRNOG00000019822	Bak1;Cdkn1a;Myc;Gadd45a;Gadd45g;Ret;Gadd45b	7	up
Environmental Information Processing	Signal transduction	ko04630	rno04630	JAK-STAT signaling pathway	3.63%	1.71%	2.12	0.002084543	0.007391176	ENSRNOG00000000187;ENSRNOG00000000521;ENSRNOG00000000529;ENSRNOG00000001713;ENSRNOG00000002919;ENSRNOG00000002946;ENSRNOG00000003954;ENSRNOG00000004500;ENSRNOG00000008759;ENSRNOG00000013170;ENSRNOG00000014294;ENSRNOG00000015441;ENSRNOG00000018669;ENSRNOG00000019742;ENSRNOG00000028638;ENSRNOG00000033192;ENSRNOG00000033984;ENSRNOG00000045668	Csf2rb;Cdkn1a;Pim1;LOC100360218;Gfap;Socs3;Il2rg;Myc;Csf3r;Il13ra1;Ptpn6;Il4r;Jak3;Stat3;Il10rb;Osmr;Ifnlr1;Ifnar2	18	up
Human Diseases	Infectious disease: bacterial	ko05150	rno05150	Staphylococcus aureus infection	5.44%	3.01%	1.81	0.002123143	0.007398247	ENSRNOG00000000419;ENSRNOG00000000443;ENSRNOG00000001224;ENSRNOG00000009211;ENSRNOG00000011718;ENSRNOG00000011796;ENSRNOG00000011971;ENSRNOG00000012749;ENSRNOG00000012804;ENSRNOG00000012807;ENSRNOG00000017980;ENSRNOG00000019728;ENSRNOG00000020679;ENSRNOG00000021199;ENSRNOG00000024382;ENSRNOG00000046452;ENSRNOG00000046663;ENSRNOG00000046834;ENSRNOG00000047657;ENSRNOG00000047800;ENSRNOG00000047854;…	Cfb;LOC103689965;Itgb2;C3ar1;C1rl;C1r;C1s;C1qb;C1qc;C1qa;Itgal;Itgam;Icam1;Fcgr1a;Fcgr3a;Fcgr2b;Fcgr2a;C3;C4a;C5ar1;LOC108348072;RT1-DMa;LOC100911825;RT1-DMb;LOC108348139;C2;NewGene_551	27	up&down
Organismal Systems	Digestive system	ko04974	rno04974	Protein digestion and absorption	2.62%	1.07%	2.45	0.002482916	0.008505261	ENSRNOG00000003357;ENSRNOG00000014837;ENSRNOG00000015948;ENSRNOG00000016281;ENSRNOG00000019440;ENSRNOG00000020579;ENSRNOG00000023972;ENSRNOG00000030019;ENSRNOG00000031475;ENSRNOG00000039197;ENSRNOG00000039668;ENSRNOG00000060381;ENSRNOG00000060518	Col3a1;Emilin2;Slc1a5;Col4a1;Kcnn4;Col7a1;Col4a2;Atp1a1;Col16a1;LOC108348074;Col8a1;Col15a1;AABR07015057.1	13	up&down
Human Diseases	Cancer: overview	ko05206	rno05206	MicroRNAs in cancer	3.43%	1.63%	2.1	0.003023468	0.010184314	ENSRNOG00000000485;ENSRNOG00000000521;ENSRNOG00000000529;ENSRNOG00000002525;ENSRNOG00000004500;ENSRNOG00000005903;ENSRNOG00000006094;ENSRNOG00000010516;ENSRNOG00000014117;ENSRNOG00000017539;ENSRNOG00000018087;ENSRNOG00000019742;ENSRNOG00000020657;ENSRNOG00000045829;ENSRNOG00000052745;ENSRNOG00000057451;ENSRNOG00000058645	Bak1;Cdkn1a;Pim1;Ptgs2;Myc;St14;Cd44;Plau;Hmox1;Mmp9;Vim;Stat3;Shc1;Thbs1;Met;Itga5;Tnc	17	up
Human Diseases	Cancer: specific types	ko05220	rno05220	Chronic myeloid leukemia	2.02%	0.78%	2.59	0.005085084	0.016847905	ENSRNOG00000000485;ENSRNOG00000000521;ENSRNOG00000001704;ENSRNOG00000004500;ENSRNOG00000005615;ENSRNOG00000007390;ENSRNOG00000013090;ENSRNOG00000019822;ENSRNOG00000020652;ENSRNOG00000020657	Bak1;Cdkn1a;Runx1;Myc;Gadd45a;Nfkbia;Gadd45g;Gadd45b;Tgfb1;Shc1	10	up
Human Diseases	Drug resistance: antineoplastic	ko01522	rno01522	Endocrine resistance	2.22%	0.92%	2.41	0.005845932	0.01905635	ENSRNOG00000000521;ENSRNOG00000008015;ENSRNOG00000014011;ENSRNOG00000014776;ENSRNOG00000016695;ENSRNOG00000017539;ENSRNOG00000018646;ENSRNOG00000019358;ENSRNOG00000020401;ENSRNOG00000020657;ENSRNOG00000026293	Cdkn1a;Fos;Dll4;Adcy7;Mmp2;Mmp9;Hbegf;Esr1;Adcy4;Shc1;Jun	11	up
Human Diseases	Infectious disease: parasitic	ko05144	rno05144	Malaria	3.23%	1.62%	1.99	0.006719813	0.021557294	ENSRNOG00000001224;ENSRNOG00000002723;ENSRNOG00000007159;ENSRNOG00000009848;ENSRNOG00000010522;ENSRNOG00000012471;ENSRNOG00000013634;ENSRNOG00000017980;ENSRNOG00000018488;ENSRNOG00000020652;ENSRNOG00000020679;ENSRNOG00000040108;ENSRNOG00000045829;ENSRNOG00000052745;ENSRNOG00000059947;NewGene_551	Itgb2;Sele;Ccl2;Il18;Tlr4;Thbs4;Myd88;Itgal;Cd40;Tgfb1;Icam1;RGD1565355;Thbs1;Met;Sdc1;NewGene_551	16	up&down
Organismal Systems	Endocrine system	ko04912	rno04912	GnRH signaling pathway	2.22%	0.96%	2.32	0.007735082	0.024426576	ENSRNOG00000002657;ENSRNOG00000012280;ENSRNOG00000014089;ENSRNOG00000014776;ENSRNOG00000016346;ENSRNOG00000016695;ENSRNOG00000018646;ENSRNOG00000020401;ENSRNOG00000026293;ENSRNOG00000049132;ENSRNOG00000058337	Pla2g4a;Ptx3;Map3k2;Adcy7;Prkcd;Mmp2;Hbegf;Adcy4;Jun;Map2k3;Plcb2	11	up
Organismal Systems	Immune system	ko04666	rno04666	Fc gamma R-mediated phagocytosis	3.43%	1.81%	1.89	0.008867529	0.027571913	ENSRNOG00000000655;ENSRNOG00000000991;ENSRNOG00000001480;ENSRNOG00000002657;ENSRNOG00000007350;ENSRNOG00000008180;ENSRNOG00000009331;ENSRNOG00000010626;ENSRNOG00000016346;ENSRNOG00000016367;ENSRNOG00000021199;ENSRNOG00000024382;ENSRNOG00000031058;ENSRNOG00000046452;ENSRNOG00000046663;ENSRNOG00000049714;ENSRNOG00000050430	Ptprc;Arpc1b;Ncf1;Pla2g4a;Rac2;Lyn;Hck;Sphk1;Prkcd;Vasp;Fcgr1a;Fcgr3a;Was;Fcgr2b;Fcgr2a;Asap3;Vav1	17	up
Organismal Systems	Immune system	ko04622	rno04622	RIG-I-like receptor signaling pathway	1.81%	0.73%	2.5	0.009601122	0.029400564	ENSRNOG00000002341;ENSRNOG00000006227;ENSRNOG00000006384;ENSRNOG00000007390;ENSRNOG00000012331;ENSRNOG00000018247;ENSRNOG00000021802;ENSRNOG00000022256;NewGene_6725	Trim25;Ifih1;Ddx58;Nfkbia;Casp8;Dhx58;Isg15;Cxcl10;NewGene_6725	9	up
Human Diseases	Cancer: specific types	ko05210	rno05210	Colorectal cancer	2.22%	1%	2.22	0.010728656	0.032362952	ENSRNOG00000000485;ENSRNOG00000000521;ENSRNOG00000004500;ENSRNOG00000005615;ENSRNOG00000007350;ENSRNOG00000008015;ENSRNOG00000013090;ENSRNOG00000018770;ENSRNOG00000019822;ENSRNOG00000020652;ENSRNOG00000026293	Bak1;Cdkn1a;Myc;Gadd45a;Rac2;Fos;Gadd45g;Pmaip1;Gadd45b;Tgfb1;Jun	11	up
Environmental Information Processing	Signal transduction	ko04066	rno04066	HIF-1 signaling pathway	2.82%	1.43%	1.98	0.011332531	0.033681825	ENSRNOG00000000521;ENSRNOG00000001414;ENSRNOG00000003622;ENSRNOG00000006116;ENSRNOG00000009348;ENSRNOG00000010208;ENSRNOG00000010522;ENSRNOG00000012582;ENSRNOG00000014117;ENSRNOG00000016696;ENSRNOG00000018911;ENSRNOG00000019264;ENSRNOG00000019742;ENSRNOG00000030625	Cdkn1a;Serpine1;Cybb;Hk2;Nos3;Timp1;Tlr4;Eif4ebp1;Hmox1;Angpt2;Pfkfb3;Ltbr;Stat3;Tf	14	up
Human Diseases	Cardiovascular disease	ko05416	rno05416	Viral myocarditis	4.84%	2.95%	1.64	0.011788806	0.034530141	ENSRNOG00000000723;ENSRNOG00000001224;ENSRNOG00000003927;ENSRNOG00000007350;ENSRNOG00000012331;ENSRNOG00000012439;ENSRNOG00000017980;ENSRNOG00000018488;ENSRNOG00000020679;ENSRNOG00000030712;ENSRNOG00000031090;ENSRNOG00000031607;ENSRNOG00000038835;ENSRNOG00000038999;ENSRNOG00000039744;ENSRNOG00000047854;ENSRNOG00000047864;ENSRNOG00000049491;ENSRNOG00000050183;ENSRNOG00000051002;ENSRNOG00000061639;…	RT1-CE5;Itgb2;Cd55;Rac2;Casp8;Bid;Itgal;Cd40;Icam1;RT1-A2;RT1-CE7;RT1-CE3;Cd86;RT1-A1;RT1-CE4;LOC108348072;RT1-DMa;RT1-DMb;RT1-CE1;LOC108348139;AABR07044404.1;NewGene_1174;NewGene_551;NewGene_6438	24	up&down
Genetic Information Processing	Replication and repair	ko03030	rno03030	DNA replication	1.21%	0.40%	3.04	0.013229777	0.038197252	ENSRNOG00000001833;ENSRNOG00000003703;ENSRNOG00000012543;ENSRNOG00000014336;ENSRNOG00000016316;ENSRNOG00000037449	Mcm4;Mcm6;Mcm3;Mcm5;Mcm2;Pole	6	up
Human Diseases	Cancer: specific types	ko05219	rno05219	Bladder cancer	1.21%	0.41%	2.97	0.014667084	0.041750633	ENSRNOG00000000521;ENSRNOG00000004500;ENSRNOG00000016695;ENSRNOG00000017539;ENSRNOG00000018646;ENSRNOG00000045829	Cdkn1a;Myc;Mmp2;Mmp9;Hbegf;Thbs1	6	up
Human Diseases	Cancer: specific types	ko05223	rno05223	Non-small cell lung cancer	1.61%	0.66%	2.43	0.016713817	0.046915977	ENSRNOG00000000485;ENSRNOG00000000521;ENSRNOG00000005615;ENSRNOG00000013090;ENSRNOG00000018669;ENSRNOG00000019742;ENSRNOG00000019822;ENSRNOG00000052745	Bak1;Cdkn1a;Gadd45a;Gadd45g;Jak3;Stat3;Gadd45b;Met	8	up
Organismal Systems	Immune system	ko04659	rno04659	Th17 cell differentiation	3.63%	2.11%	1.72	0.017455076	0.048325516	ENSRNOG00000001704;ENSRNOG00000003954;ENSRNOG00000007219;ENSRNOG00000007390;ENSRNOG00000008015;ENSRNOG00000014504;ENSRNOG00000015441;ENSRNOG00000018669;ENSRNOG00000019742;ENSRNOG00000020652;ENSRNOG00000026293;ENSRNOG00000027145;ENSRNOG00000047854;ENSRNOG00000047864;ENSRNOG00000049491;ENSRNOG00000051002;NewGene_13113;NewGene_551	Runx1;Il2rg;LOC103692716;Nfkbia;Fos;Il1r1;Il4r;Jak3;Stat3;Tgfb1;Jun;Rora;LOC108348072;RT1-DMa;RT1-DMb;LOC108348139;NewGene_13113;NewGene_551	18	up&down
Human Diseases	Endocrine and metabolic disease	ko04940	rno04940	Type I diabetes mellitus	3.23%	1.81%	1.79	0.01779095	0.048589791	ENSRNOG00000000723;ENSRNOG00000014525;ENSRNOG00000019142;ENSRNOG00000030712;ENSRNOG00000031090;ENSRNOG00000031607;ENSRNOG00000038835;ENSRNOG00000038999;ENSRNOG00000039744;ENSRNOG00000047854;ENSRNOG00000047864;ENSRNOG00000049491;ENSRNOG00000050183;ENSRNOG00000051002;ENSRNOG00000061639;NewGene_551	RT1-CE5;Hspd1;Fas;RT1-A2;RT1-CE7;RT1-CE3;Cd86;RT1-A1;RT1-CE4;LOC108348072;RT1-DMa;RT1-DMb;RT1-CE1;LOC108348139;AABR07044404.1;NewGene_551	16	up&down
Environmental Information Processing	Signal transduction	ko04015	rno04015	Rap1 signaling pathway	5.04%	3.24%	1.56	0.019018098	0.051248769	ENSRNOG00000001224;ENSRNOG00000001302;ENSRNOG00000002511;ENSRNOG00000005620;ENSRNOG00000005650;ENSRNOG00000007350;ENSRNOG00000009222;ENSRNOG00000013886;ENSRNOG00000014276;ENSRNOG00000014776;ENSRNOG00000016367;ENSRNOG00000016434;ENSRNOG00000016696;ENSRNOG00000017392;ENSRNOG00000017980;ENSRNOG00000018659;ENSRNOG00000019728;ENSRNOG00000020401;ENSRNOG00000020936;ENSRNOG00000045829;ENSRNOG00000049132;…	Itgb2;Adora2a;Flt4;Lcp2;Pgf;Rac2;Epha2;Fyb1;Plce1;Adcy7;Vasp;Prkd2;Angpt2;Fgf2;Itgal;Csf1;Itgam;Adcy4;Nradd;Thbs1;Map2k3;Vav1;Met;Plcb2;NewGene_551	25	up&down
Organismal Systems	Sensory system	ko04750	rno04750	Inflammatory mediator regulation of TRP channels	2.22%	1.10%	2.02	0.020365626	0.054157897	ENSRNOG00000002657;ENSRNOG00000014504;ENSRNOG00000014776;ENSRNOG00000016346;ENSRNOG00000018003;ENSRNOG00000019985;ENSRNOG00000020401;ENSRNOG00000030387;ENSRNOG00000049132;ENSRNOG00000050968;ENSRNOG00000058337	Pla2g4a;Il1r1;Adcy7;Prkcd;F2rl1;Asic4;Adcy4;Kng1;Map2k3;Ptger2;Plcb2	11	up&down
Environmental Information Processing	Signal transduction	ko04024	rno04024	cAMP signaling pathway	3.43%	1.99%	1.72	0.020688836	0.05430289	ENSRNOG00000001302;ENSRNOG00000007350;ENSRNOG00000007390;ENSRNOG00000008015;ENSRNOG00000009450;ENSRNOG00000011310;ENSRNOG00000012038;ENSRNOG00000014276;ENSRNOG00000014776;ENSRNOG00000020401;ENSRNOG00000020478;ENSRNOG00000026293;ENSRNOG00000026653;ENSRNOG00000030019;ENSRNOG00000049761;ENSRNOG00000050430;ENSRNOG00000050968	Adora2a;Rac2;Nfkbia;Fos;Hcn4;Pde10a;Htr1d;Plce1;Adcy7;Adcy4;Camk4;Jun;Hcar2;Atp1a1;Htr6;Vav1;Ptger2	17	up&down
Organismal Systems	Endocrine system	ko04921	rno04921	Oxytocin signaling pathway	2.62%	1.41%	1.86	0.02280404	0.05908739	ENSRNOG00000000521;ENSRNOG00000001309;ENSRNOG00000002525;ENSRNOG00000002657;ENSRNOG00000008015;ENSRNOG00000009348;ENSRNOG00000014776;ENSRNOG00000020401;ENSRNOG00000020478;ENSRNOG00000020482;ENSRNOG00000023428;ENSRNOG00000026293;ENSRNOG00000058337	Cdkn1a;Camkk2;Ptgs2;Pla2g4a;Fos;Nos3;Adcy7;Adcy4;Camk4;Nfatc4;Pik3r5;Jun;Plcb2	13	up&down
Human Diseases	Cancer: specific types	ko05217	rno05217	Basal cell carcinoma	1.41%	0.60%	2.34	0.02906054	0.073629011	ENSRNOG00000000485;ENSRNOG00000000521;ENSRNOG00000005615;ENSRNOG00000013090;ENSRNOG00000014385;ENSRNOG00000014678;ENSRNOG00000019822	Bak1;Cdkn1a;Gadd45a;Gadd45g;Wnt2b;Fzd5;Gadd45b	7	up
Human Diseases	Immune disease	ko05332	rno05332	Graft-versus-host disease	3.02%	1.76%	1.72	0.029144817	0.073629011	ENSRNOG00000000723;ENSRNOG00000019142;ENSRNOG00000030712;ENSRNOG00000031090;ENSRNOG00000031607;ENSRNOG00000038835;ENSRNOG00000038999;ENSRNOG00000039744;ENSRNOG00000047854;ENSRNOG00000047864;ENSRNOG00000049491;ENSRNOG00000050183;ENSRNOG00000051002;ENSRNOG00000061639;NewGene_551	RT1-CE5;Fas;RT1-A2;RT1-CE7;RT1-CE3;Cd86;RT1-A1;RT1-CE4;LOC108348072;RT1-DMa;RT1-DMb;RT1-CE1;LOC108348139;AABR07044404.1;NewGene_551	15	up&down
Human Diseases	Drug resistance: antineoplastic	ko01524	rno01524	Platinum drug resistance	1.81%	0.88%	2.07	0.029665393	0.074018913	ENSRNOG00000000485;ENSRNOG00000000521;ENSRNOG00000005731;ENSRNOG00000007743;ENSRNOG00000012331;ENSRNOG00000012439;ENSRNOG00000018770;ENSRNOG00000019142;NewGene_6438	Bak1;Cdkn1a;Birc3;Mgst1;Casp8;Bid;Pmaip1;Fas;NewGene_6438	9	up
Human Diseases	Endocrine and metabolic disease	ko04931	rno04931	Insulin resistance	2.02%	1.03%	1.96	0.031239103	0.076994965	ENSRNOG00000002810;ENSRNOG00000002946;ENSRNOG00000007319;ENSRNOG00000007390;ENSRNOG00000009348;ENSRNOG00000011474;ENSRNOG00000016346;ENSRNOG00000019742;ENSRNOG00000031312;ENSRNOG00000040108	Gfpt2;Socs3;Trib3;Nfkbia;Nos3;Ppp1r3b;Prkcd;Stat3;Tnfrsf1a;RGD1565355	10	up
Organismal Systems	Immune system	ko04640	rno04640	Hematopoietic cell lineage	3.02%	1.79%	1.69	0.032683679	0.079584862	ENSRNOG00000003927;ENSRNOG00000006094;ENSRNOG00000008759;ENSRNOG00000014504;ENSRNOG00000015441;ENSRNOG00000017819;ENSRNOG00000018659;ENSRNOG00000019728;ENSRNOG00000021199;ENSRNOG00000040108;ENSRNOG00000047854;ENSRNOG00000047864;ENSRNOG00000049491;ENSRNOG00000051002;ENSRNOG00000057451	Cd55;Cd44;Csf3r;Il1r1;Il4r;Cd14;Csf1;Itgam;Fcgr1a;RGD1565355;LOC108348072;RT1-DMa;RT1-DMb;LOC108348139;Itga5	15	up
Human Diseases	Infectious disease: parasitic	ko05146	rno05146	Amoebiasis	3.23%	1.97%	1.63	0.036760769	0.088446962	ENSRNOG00000001224;ENSRNOG00000002667;ENSRNOG00000003357;ENSRNOG00000010522;ENSRNOG00000011300;ENSRNOG00000014288;ENSRNOG00000014504;ENSRNOG00000016281;ENSRNOG00000017819;ENSRNOG00000019728;ENSRNOG00000020652;ENSRNOG00000023546;ENSRNOG00000023972;ENSRNOG00000039754;ENSRNOG00000058337;ENSRNOG00000060518	Itgb2;Lamc2;Col3a1;Tlr4;AABR07031193.1;Fn1;Il1r1;Col4a1;Cd14;Itgam;Tgfb1;Hspb1;Col4a2;Rab7b;Plcb2;AABR07015057.1	16	up
Human Diseases	Cancer: overview	ko05202	rno05202	Transcriptional misregulation in cancer	5.65%	3.97%	1.42	0.037805065	0.089889442	ENSRNOG00000000485;ENSRNOG00000000521;ENSRNOG00000001704;ENSRNOG00000002232;ENSRNOG00000004500;ENSRNOG00000005615;ENSRNOG00000005731;ENSRNOG00000010516;ENSRNOG00000012172;ENSRNOG00000012827;ENSRNOG00000013090;ENSRNOG00000017539;ENSRNOG00000017819;ENSRNOG00000018488;ENSRNOG00000019206;ENSRNOG00000019728;ENSRNOG00000019822;ENSRNOG00000020193;ENSRNOG00000020936;ENSRNOG00000021199;ENSRNOG00000031163;…	Bak1;Cdkn1a;Runx1;Aff1;Myc;Gadd45a;Birc3;Plau;Spi1;Mlf1;Gadd45g;Mmp9;Cd14;Cd40;Nupr1;Itgam;Gadd45b;Runx2;Nradd;Fcgr1a;Nfkbiz;Cd86;Bcl2a1;Nupr1l1;Met;Rel;Cebpb;NewGene_551	28	up&down
Organismal Systems	Digestive system	ko04978	rno04978	Mineral absorption	1.41%	0.65%	2.18	0.040616078	0.095426536	ENSRNOG00000000017;ENSRNOG00000014117;ENSRNOG00000025764;ENSRNOG00000030019;ENSRNOG00000030625;ENSRNOG00000033776;ENSRNOG00000043098	Steap1;Hmox1;AC128848.1;Atp1a1;Tf;LOC100359668;Mt2A	7	up&down
Human Diseases	Immune disease	ko05322	rno05322	Systemic lupus erythematosus	4.44%	2.98%	1.49	0.041078142	0.095426536	ENSRNOG00000000443;ENSRNOG00000011718;ENSRNOG00000011796;ENSRNOG00000011971;ENSRNOG00000012749;ENSRNOG00000012804;ENSRNOG00000012807;ENSRNOG00000018488;ENSRNOG00000021198;ENSRNOG00000021199;ENSRNOG00000024382;ENSRNOG00000038835;ENSRNOG00000046663;ENSRNOG00000046834;ENSRNOG00000047657;ENSRNOG00000047854;ENSRNOG00000047864;ENSRNOG00000049491;ENSRNOG00000051002;ENSRNOG00000051235;ENSRNOG00000061379;…	LOC103689965;C1rl;C1r;C1s;C1qb;C1qc;C1qa;Cd40;Hist1h2bcl1;Fcgr1a;Fcgr3a;Cd86;Fcgr2a;C3;C4a;LOC108348072;RT1-DMa;RT1-DMb;LOC108348139;C2;C7;NewGene_551	22	up&down
Human Diseases	Immune disease	ko05321	rno05321	Inflammatory bowel disease	2.82%	1.69%	1.67	0.041872445	0.09616638	ENSRNOG00000003954;ENSRNOG00000009848;ENSRNOG00000010522;ENSRNOG00000015441;ENSRNOG00000019742;ENSRNOG00000020652;ENSRNOG00000026293;ENSRNOG00000027145;ENSRNOG00000047854;ENSRNOG00000047864;ENSRNOG00000049491;ENSRNOG00000051002;ENSRNOG00000054218;NewGene_551	Il2rg;Il18;Tlr4;Il4r;Stat3;Tgfb1;Jun;Rora;LOC108348072;RT1-DMa;RT1-DMb;LOC108348139;Il18rap;NewGene_551	14	up&down
Environmental Information Processing	Signal transduction	ko04071	rno04071	Sphingolipid signaling pathway	2.22%	1.27%	1.74	0.052138925	0.118399451	ENSRNOG00000007350;ENSRNOG00000007637;ENSRNOG00000009348;ENSRNOG00000010626;ENSRNOG00000012439;ENSRNOG00000014524;ENSRNOG00000024159;ENSRNOG00000030387;ENSRNOG00000031312;ENSRNOG00000058337;NewGene_6438	Rac2;Acer2;Nos3;Sphk1;Bid;S1pr3;Fcer1g;Kng1;Tnfrsf1a;Plcb2;NewGene_6438	11	up
Human Diseases	Cancer: specific types	ko05214	rno05214	Glioma	1.41%	0.69%	2.04	0.054814018	0.121738478	ENSRNOG00000000485;ENSRNOG00000000521;ENSRNOG00000005615;ENSRNOG00000013090;ENSRNOG00000019822;ENSRNOG00000020478;ENSRNOG00000020657	Bak1;Cdkn1a;Gadd45a;Gadd45g;Gadd45b;Camk4;Shc1	7	up&down
Human Diseases	Cancer: specific types	ko05218	rno05218	Melanoma	1.41%	0.69%	2.04	0.054814018	0.121738478	ENSRNOG00000000485;ENSRNOG00000000521;ENSRNOG00000005615;ENSRNOG00000013090;ENSRNOG00000017392;ENSRNOG00000019822;ENSRNOG00000052745	Bak1;Cdkn1a;Gadd45a;Gadd45g;Fgf2;Gadd45b;Met	7	up
Human Diseases	Cancer: specific types	ko05226	rno05226	Gastric cancer	2.42%	1.47%	1.65	0.061704903	0.134269808	ENSRNOG00000000485;ENSRNOG00000000521;ENSRNOG00000004500;ENSRNOG00000005615;ENSRNOG00000013090;ENSRNOG00000014385;ENSRNOG00000014678;ENSRNOG00000017392;ENSRNOG00000019822;ENSRNOG00000020652;ENSRNOG00000020657;ENSRNOG00000052745	Bak1;Cdkn1a;Myc;Gadd45a;Gadd45g;Wnt2b;Fzd5;Fgf2;Gadd45b;Tgfb1;Shc1;Met	12	up
Metabolism	Metabolism of cofactors and vitamins	ko00670	rno00670	One carbon pool by folate	0.60%	0.19%	3.25	0.062215361	0.134269808	ENSRNOG00000008106;ENSRNOG00000008553;ENSRNOG00000010833	Shmt2;Mthfr;Mthfd2	3	up
Cellular Processes	Transport and catabolism	ko04144	rno04144	Endocytosis	4.23%	2.96%	1.43	0.062449447	0.134269808	ENSRNOG00000000723;ENSRNOG00000000991;ENSRNOG00000003866;ENSRNOG00000003954;ENSRNOG00000006472;ENSRNOG00000011346;ENSRNOG00000012280;ENSRNOG00000024207;ENSRNOG00000025344;ENSRNOG00000030712;ENSRNOG00000031090;ENSRNOG00000031607;ENSRNOG00000038999;ENSRNOG00000039744;ENSRNOG00000045654;ENSRNOG00000049714;ENSRNOG00000050183;ENSRNOG00000050647;ENSRNOG00000058940;ENSRNOG00000061639;NewGene_4031	RT1-CE5;Arpc1b;Cxcr4;Il2rg;Hspa2;Ehd2;Ptx3;Fgfrl1;Enthd1;RT1-A2;RT1-CE7;RT1-CE3;RT1-A1;RT1-CE4;Hspa1a;Asap3;RT1-CE1;LOC108348108;Rab11fip1;AABR07044404.1;NewGene_4031	21	up&down
Organismal Systems	Immune system	ko04650	rno04650	Natural killer cell mediated cytotoxicity	3.43%	2.29%	1.49	0.064068881	0.136301664	ENSRNOG00000001224;ENSRNOG00000005620;ENSRNOG00000007350;ENSRNOG00000012439;ENSRNOG00000013747;ENSRNOG00000014294;ENSRNOG00000017980;ENSRNOG00000019142;ENSRNOG00000020657;ENSRNOG00000020679;ENSRNOG00000020845;ENSRNOG00000024159;ENSRNOG00000024382;ENSRNOG00000045668;ENSRNOG00000046663;ENSRNOG00000050430;NewGene_6438	Itgb2;Lcp2;Rac2;Bid;Sh3bp2;Ptpn6;Itgal;Fas;Shc1;Icam1;Tyrobp;Fcer1g;Fcgr3a;Ifnar2;Fcgr2a;Vav1;NewGene_6438	17	up
Organismal Systems	Endocrine system	ko04920	rno04920	Adipocytokine signaling pathway	1.41%	0.73%	1.94	0.068152375	0.143478683	ENSRNOG00000001309;ENSRNOG00000002946;ENSRNOG00000007390;ENSRNOG00000016575;ENSRNOG00000019742;ENSRNOG00000031312;ENSRNOG00000040108	Camkk2;Socs3;Nfkbia;Tnfrsf1b;Stat3;Tnfrsf1a;RGD1565355	7	up&down
Human Diseases	Cancer: specific types	ko05225	rno05225	Hepatocellular carcinoma	2.62%	1.68%	1.56	0.075368009	0.156694867	ENSRNOG00000000485;ENSRNOG00000000521;ENSRNOG00000004500;ENSRNOG00000005615;ENSRNOG00000007743;ENSRNOG00000013090;ENSRNOG00000014117;ENSRNOG00000014385;ENSRNOG00000014678;ENSRNOG00000019822;ENSRNOG00000020652;ENSRNOG00000020657;ENSRNOG00000052745	Bak1;Cdkn1a;Myc;Gadd45a;Mgst1;Gadd45g;Hmox1;Wnt2b;Fzd5;Gadd45b;Tgfb1;Shc1;Met	13	up
Genetic Information Processing	Folding, sorting and degradation	ko04141	rno04141	Protein processing in endoplasmic reticulum	2.82%	1.85%	1.53	0.07655568	0.156694867	ENSRNOG00000000485;ENSRNOG00000000902;ENSRNOG00000006472;ENSRNOG00000007029;ENSRNOG00000007219;ENSRNOG00000010524;ENSRNOG00000020938;ENSRNOG00000021824;ENSRNOG00000033434;ENSRNOG00000037710;ENSRNOG00000045654;ENSRNOG00000048315;ENSRNOG00000050647;NewGene_13113	Bak1;Hsph1;Hspa2;Dnaja1;LOC103692716;Cryab;Ppp1r15a;Dnajb1;Casp12;Calr4;Hspa1a;Eif2ak2;LOC108348108;NewGene_13113	14	up&down
Human Diseases	Cancer: specific types	ko05213	rno05213	Endometrial cancer	1.21%	0.60%	2.01	0.077355398	0.156694867	ENSRNOG00000000485;ENSRNOG00000000521;ENSRNOG00000004500;ENSRNOG00000005615;ENSRNOG00000013090;ENSRNOG00000019822	Bak1;Cdkn1a;Myc;Gadd45a;Gadd45g;Gadd45b	6	up
Environmental Information Processing	Signal transduction	ko04392	rno04392	Hippo signaling pathway - multiple species	0.81%	0.33%	2.46	0.077531315	0.156694867	ENSRNOG00000005608;ENSRNOG00000013526;ENSRNOG00000015488;ENSRNOG00000016617	Tead4;Rassf4;Tead1;Wwtr1	4	up
Environmental Information Processing	Signal transduction	ko04370	rno04370	VEGF signaling pathway	1.21%	0.61%	1.98	0.081754181	0.162611569	ENSRNOG00000002525;ENSRNOG00000002657;ENSRNOG00000007350;ENSRNOG00000009348;ENSRNOG00000010626;ENSRNOG00000023546	Ptgs2;Pla2g4a;Rac2;Nos3;Sphk1;Hspb1	6	up
Organismal Systems	Immune system	ko04662	rno04662	B cell receptor signaling pathway	2.62%	1.71%	1.53	0.082858464	0.162611569	ENSRNOG00000004273;ENSRNOG00000007350;ENSRNOG00000007390;ENSRNOG00000008015;ENSRNOG00000008180;ENSRNOG00000013309;ENSRNOG00000013967;ENSRNOG00000014294;ENSRNOG00000026293;ENSRNOG00000046452;ENSRNOG00000050430;ENSRNOG00000052407;NewGene_12776	Ifitm1;Rac2;Nfkbia;Fos;Lyn;Pik3ap1;Blnk;Ptpn6;Jun;Fcgr2b;Vav1;Btk;NewGene_12776	13	up
Human Diseases	Cancer: specific types	ko05212	rno05212	Pancreatic cancer	1.61%	0.91%	1.77	0.082872615	0.162611569	ENSRNOG00000000485;ENSRNOG00000000521;ENSRNOG00000005615;ENSRNOG00000007350;ENSRNOG00000013090;ENSRNOG00000019742;ENSRNOG00000019822;ENSRNOG00000020652	Bak1;Cdkn1a;Gadd45a;Rac2;Gadd45g;Stat3;Gadd45b;Tgfb1	8	up
Cellular Processes	Cellular community - eukaryotes	ko04530	rno04530	Tight junction	2.82%	1.88%	1.5	0.083747348	0.162747883	ENSRNOG00000001419;ENSRNOG00000001704;ENSRNOG00000001926;ENSRNOG00000003597;ENSRNOG00000005480;ENSRNOG00000015278;ENSRNOG00000016367;ENSRNOG00000026293;ENSRNOG00000028872;ENSRNOG00000030118;ENSRNOG00000031058;ENSRNOG00000038881;ENSRNOG00000047102;NewGene_4695	Cldn15;Runx1;Cldn1;Tuba4a;Ybx3;Myl12a;Vasp;Jun;Rai14;Msn;Was;Hcls1;Popdc3;NewGene_4695	14	up&down
Organismal Systems	Nervous system	ko04725	rno04725	Cholinergic synapse	1.81%	1.11%	1.64	0.098720318	0.190018056	ENSRNOG00000008015;ENSRNOG00000014427;ENSRNOG00000014776;ENSRNOG00000019857;ENSRNOG00000020401;ENSRNOG00000020478;ENSRNOG00000023428;ENSRNOG00000039350;ENSRNOG00000058337	Fos;Chrnb4;Adcy7;Gng7;Adcy4;Camk4;Pik3r5;Gng13;Plcb2	9	up&down
Environmental Information Processing	Signal transduction	ko04350	rno04350	TGF-beta signaling pathway	1.61%	0.96%	1.69	0.102092686	0.194655369	ENSRNOG00000004500;ENSRNOG00000006921;ENSRNOG00000007302;ENSRNOG00000014320;ENSRNOG00000015906;ENSRNOG00000020652;ENSRNOG00000042374;ENSRNOG00000045829	Myc;Rbl1;Fbn1;Inhba;Tgif1;Tgfb1;Tgif2;Thbs1	8	up
Environmental Information Processing	Signal transduction	ko04371	rno04371	Apelin signaling pathway	2.22%	1.45%	1.53	0.106964622	0.200582503	ENSRNOG00000001414;ENSRNOG00000009348;ENSRNOG00000010626;ENSRNOG00000014776;ENSRNOG00000019857;ENSRNOG00000020401;ENSRNOG00000020478;ENSRNOG00000023428;ENSRNOG00000039350;ENSRNOG00000043451;ENSRNOG00000058337	Serpine1;Nos3;Sphk1;Adcy7;Gng7;Adcy4;Camk4;Pik3r5;Gng13;Spp1;Plcb2	11	up&down
Human Diseases	Neurodegenerative disease	ko05020	rno05020	Prion disease	3.83%	2.82%	1.36	0.107186275	0.200582503	ENSRNOG00000001480;ENSRNOG00000003597;ENSRNOG00000003622;ENSRNOG00000006472;ENSRNOG00000006940;ENSRNOG00000007350;ENSRNOG00000012749;ENSRNOG00000012804;ENSRNOG00000012807;ENSRNOG00000013014;ENSRNOG00000016346;ENSRNOG00000018371;ENSRNOG00000021164;ENSRNOG00000033434;ENSRNOG00000045654;ENSRNOG00000050647;ENSRNOG00000052226;ENSRNOG00000061379;NewGene_13321	Ncf1;Tuba4a;Cybb;Hspa2;Ncf4;Rac2;C1qb;C1qc;C1qa;Cyba;Prkcd;Tubb6;Stip1;Casp12;Hspa1a;LOC108348108;LOC108348144;C7;NewGene_13321	19	up&down
Organismal Systems	Aging	ko04213	rno04213	Longevity regulating pathway - multiple species	1.21%	0.66%	1.82	0.110976267	0.203898979	ENSRNOG00000006472;ENSRNOG00000010524;ENSRNOG00000014776;ENSRNOG00000020401;ENSRNOG00000045654;ENSRNOG00000050647	Hspa2;Cryab;Adcy7;Adcy4;Hspa1a;LOC108348108	6	up
Human Diseases	Cancer: overview	ko05230	rno05230	Central carbon metabolism in cancer	1.21%	0.66%	1.82	0.110976267	0.203898979	ENSRNOG00000004500;ENSRNOG00000006116;ENSRNOG00000014751;ENSRNOG00000015948;ENSRNOG00000036677;ENSRNOG00000052745	Myc;Hk2;Ret;Slc1a5;Slc16a3;Met	6	up
Organismal Systems	Digestive system	ko04970	rno04970	Salivary secretion	1.41%	0.82%	1.71	0.113982186	0.207535133	ENSRNOG00000005825;ENSRNOG00000014776;ENSRNOG00000016687;ENSRNOG00000019440;ENSRNOG00000020401;ENSRNOG00000030019;ENSRNOG00000058337	Lyz2;Adcy7;Ssc5d;Kcnn4;Adcy4;Atp1a1;Plcb2	7	up&down
Cellular Processes	Cell motility	ko04810	rno04810	Regulation of actin cytoskeleton	3.23%	2.33%	1.39	0.117174977	0.211443568	ENSRNOG00000000991;ENSRNOG00000001224;ENSRNOG00000003866;ENSRNOG00000007350;ENSRNOG00000013589;ENSRNOG00000014288;ENSRNOG00000015278;ENSRNOG00000017392;ENSRNOG00000017980;ENSRNOG00000019728;ENSRNOG00000024207;ENSRNOG00000030118;ENSRNOG00000030387;ENSRNOG00000036703;ENSRNOG00000050430;ENSRNOG00000057451	Arpc1b;Itgb2;Cxcr4;Rac2;Cxcl12;Fn1;Myl12a;Fgf2;Itgal;Itgam;Fgfrl1;Msn;Kng1;Itgax;Vav1;Itga5	16	up&down
Organismal Systems	Sensory system	ko04742	rno04742	Taste transduction	1.41%	0.83%	1.7	0.118797483	0.212474306	ENSRNOG00000009450;ENSRNOG00000012038;ENSRNOG00000019368;ENSRNOG00000020401;ENSRNOG00000036828;ENSRNOG00000039350;ENSRNOG00000058337	Hcn4;Htr1d;Scnn1a;Adcy4;Pde1b;Gng13;Plcb2	7	up&down
Organismal Systems	Nervous system	ko04726	rno04726	Serotonergic synapse	1.81%	1.16%	1.56	0.122198055	0.216639211	ENSRNOG00000002525;ENSRNOG00000002657;ENSRNOG00000004327;ENSRNOG00000012038;ENSRNOG00000019857;ENSRNOG00000029179;ENSRNOG00000039350;ENSRNOG00000049761;ENSRNOG00000058337	Ptgs2;Pla2g4a;Ddc;Htr1d;Gng7;Cyp2d1;Gng13;Htr6;Plcb2	9	up&down
Organismal Systems	Endocrine system	ko04928	rno04928	Parathyroid hormone synthesis, secretion and action	1.61%	1.02%	1.58	0.132808832	0.233223229	ENSRNOG00000000521;ENSRNOG00000001092;ENSRNOG00000008015;ENSRNOG00000014776;ENSRNOG00000018646;ENSRNOG00000020193;ENSRNOG00000020401;ENSRNOG00000058337	Cdkn1a;Kl;Fos;Adcy7;Hbegf;Runx2;Adcy4;Plcb2	8	up
Organismal Systems	Aging	ko04211	rno04211	Longevity regulating pathway	1.41%	0.86%	1.64	0.133860416	0.233223229	ENSRNOG00000001092;ENSRNOG00000001309;ENSRNOG00000012582;ENSRNOG00000014776;ENSRNOG00000020401;ENSRNOG00000020478;ENSRNOG00000042785	Kl;Camkk2;Eif4ebp1;Adcy7;Adcy4;Camk4;Sesn2	7	up&down
Cellular Processes	Cell growth and death	ko04216	rno04216	Ferroptosis	1.01%	0.55%	1.84	0.135515767	0.234089314	ENSRNOG00000003622;ENSRNOG00000011913;ENSRNOG00000014117;ENSRNOG00000030625;ENSRNOG00000033776	Cybb;Cp;Hmox1;Tf;LOC100359668	5	up
Organismal Systems	Endocrine system	ko04918	rno04918	Thyroid hormone synthesis	1.21%	0.71%	1.71	0.138858909	0.237831495	ENSRNOG00000014776;ENSRNOG00000016275;ENSRNOG00000018693;ENSRNOG00000020401;ENSRNOG00000030019;ENSRNOG00000058337	Adcy7;Ttr;Asgr1;Adcy4;Atp1a1;Plcb2	6	up&down
Human Diseases	Infectious disease: bacterial	ko05135	rno05135	Yersinia infection	4.23%	3.30%	1.28	0.145202333	0.246606351	ENSRNOG00000003170;ENSRNOG00000005620;ENSRNOG00000005810;ENSRNOG00000007159;ENSRNOG00000007350;ENSRNOG00000007372;ENSRNOG00000007390;ENSRNOG00000008015;ENSRNOG00000009848;ENSRNOG00000010522;ENSRNOG00000013634;ENSRNOG00000013886;ENSRNOG00000014288;ENSRNOG00000019675;ENSRNOG00000026293;ENSRNOG00000031058;ENSRNOG00000049132;ENSRNOG00000050430;ENSRNOG00000057451;NewGene_10002;NewGene_551	Nlrp3;Lcp2;Nlrc4;Ccl2;Rac2;Casp1;Nfkbia;Fos;Il18;Tlr4;Myd88;Fyb1;Fn1;Pycard;Jun;Was;Map2k3;Vav1;Itga5;NewGene_10002;NewGene_551	21	up&down
Cellular Processes	Cellular community - eukaryotes	ko04540	rno04540	Gap junction	1.41%	0.89%	1.58	0.155326006	0.261601695	ENSRNOG00000000632;ENSRNOG00000003597;ENSRNOG00000014089;ENSRNOG00000014776;ENSRNOG00000018371;ENSRNOG00000020401;ENSRNOG00000058337	Cdk1;Tuba4a;Map3k2;Adcy7;Tubb6;Adcy4;Plcb2	7	up&down
Human Diseases	Substance dependence	ko05032	rno05032	Morphine addiction	1.41%	0.90%	1.56	0.160927399	0.268795656	ENSRNOG00000011310;ENSRNOG00000014776;ENSRNOG00000019857;ENSRNOG00000020401;ENSRNOG00000036828;ENSRNOG00000039350;ENSRNOG00000061182	Pde10a;Adcy7;Gng7;Adcy4;Pde1b;Gng13;Gabre	7	up&down
Human Diseases	Infectious disease: bacterial	ko05100	rno05100	Bacterial invasion of epithelial cells	1.21%	0.74%	1.63	0.163279061	0.270171215	ENSRNOG00000000991;ENSRNOG00000014288;ENSRNOG00000020657;ENSRNOG00000038881;ENSRNOG00000052745;ENSRNOG00000057451	Arpc1b;Fn1;Shc1;Hcls1;Met;Itga5	6	up
Environmental Information Processing	Signal transduction	ko04391	ko04391	Hippo signaling pathway - fly	0.20%	0.04%	5.69	0.164424513	0.270171215	ENSRNOG00000012988	Lix1	1	down
Environmental Information Processing	Signal transduction	ko04012	rno04012	ErbB signaling pathway	1.41%	0.91%	1.55	0.166618894	0.271568995	ENSRNOG00000000521;ENSRNOG00000002728;ENSRNOG00000004500;ENSRNOG00000012582;ENSRNOG00000018646;ENSRNOG00000020657;ENSRNOG00000026293	Cdkn1a;Btc;Myc;Eif4ebp1;Hbegf;Shc1;Jun	7	up
Cellular Processes	Cellular community - eukaryotes	ko04550	rno04550	Signaling pathways regulating pluripotency of stem cells	2.02%	1.43%	1.41	0.175224744	0.283310744	ENSRNOG00000002074;ENSRNOG00000004500;ENSRNOG00000014320;ENSRNOG00000014385;ENSRNOG00000014678;ENSRNOG00000016299;ENSRNOG00000017392;ENSRNOG00000018532;ENSRNOG00000018669;ENSRNOG00000019742	Rest;Myc;Inhba;Wnt2b;Fzd5;Klf4;Fgf2;Pcgf5;Jak3;Stat3	10	up
Human Diseases	Endocrine and metabolic disease	ko04932	rno04932	Non-alcoholic fatty liver disease	2.22%	1.63%	1.36	0.186000176	0.298346147	ENSRNOG00000002946;ENSRNOG00000008015;ENSRNOG00000012331;ENSRNOG00000012439;ENSRNOG00000019142;ENSRNOG00000020652;ENSRNOG00000026293;ENSRNOG00000031312;ENSRNOG00000052226;ENSRNOG00000056216;NewGene_6438	Socs3;Fos;Casp8;Bid;Fas;Tgfb1;Jun;Tnfrsf1a;LOC108348144;Casp7;NewGene_6438	11	up&down
Human Diseases	Immune disease	ko05340	rno05340	Primary immunodeficiency	1.81%	1.29%	1.4	0.192479983	0.304876579	ENSRNOG00000000455;ENSRNOG00000000457;ENSRNOG00000000655;ENSRNOG00000003954;ENSRNOG00000013967;ENSRNOG00000018488;ENSRNOG00000018669;ENSRNOG00000046031;ENSRNOG00000052407	LOC103689996;Tap1;Ptprc;Il2rg;Blnk;Cd40;Jak3;Tap2;Btk	9	up
Human Diseases	Substance dependence	ko05031	rno05031	Amphetamine addiction	1.01%	0.62%	1.63	0.1930885	0.304876579	ENSRNOG00000004327;ENSRNOG00000008015;ENSRNOG00000020478;ENSRNOG00000026293;ENSRNOG00000046667	Ddc;Fos;Camk4;Jun;Fosb	5	up&down
Metabolism	Biosynthesis of other secondary metabolites	ko00524	rno00524	Neomycin, kanamycin and gentamicin biosynthesis	0.20%	0.04%	4.55	0.201127085	0.315101557	ENSRNOG00000006116	Hk2	1	up
Organismal Systems	Digestive system	ko04979	rno04979	Cholesterol metabolism	0.81%	0.47%	1.72	0.202682512	0.315101557	ENSRNOG00000007545;ENSRNOG00000010549;ENSRNOG00000018426;ENSRNOG00000040108	Angptl4;Tspo;NEWGENE_2134;RGD1565355	4	up&down
Organismal Systems	Endocrine system	ko04935	rno04935	Growth hormone synthesis, secretion and action	1.61%	1.15%	1.4	0.212068116	0.327176202	ENSRNOG00000002946;ENSRNOG00000008015;ENSRNOG00000014776;ENSRNOG00000019742;ENSRNOG00000020401;ENSRNOG00000020657;ENSRNOG00000049132;ENSRNOG00000058337	Socs3;Fos;Adcy7;Stat3;Adcy4;Shc1;Map2k3;Plcb2	8	up
Metabolism	Metabolism of other amino acids	ko00450	rno00450	Selenocompound metabolism	0.40%	0.18%	2.28	0.218412084	0.334410847	ENSRNOG00000010658;ENSRNOG00000011250	Cth;Inmt	2	up
Environmental Information Processing	Signal transduction	ko04390	rno04390	Hippo signaling pathway	2.22%	1.71%	1.3	0.228499677	0.347225468	ENSRNOG00000001224;ENSRNOG00000001414;ENSRNOG00000004500;ENSRNOG00000005608;ENSRNOG00000005731;ENSRNOG00000014385;ENSRNOG00000014678;ENSRNOG00000015488;ENSRNOG00000016617;ENSRNOG00000020652;ENSRNOG00000049503	Itgb2;Serpine1;Myc;Tead4;Birc3;Wnt2b;Fzd5;Tead1;Wwtr1;Tgfb1;LOC681180	11	up&down
Human Diseases	Immune disease	ko05323	rno05323	Rheumatoid arthritis	3.63%	3%	1.21	0.234687083	0.35159406	ENSRNOG00000001224;ENSRNOG00000007159;ENSRNOG00000008015;ENSRNOG00000009848;ENSRNOG00000010522;ENSRNOG00000011205;ENSRNOG00000013589;ENSRNOG00000017980;ENSRNOG00000018659;ENSRNOG00000020652;ENSRNOG00000020679;ENSRNOG00000026293;ENSRNOG00000038835;ENSRNOG00000047854;ENSRNOG00000047864;ENSRNOG00000049491;ENSRNOG00000051002;NewGene_551	Itgb2;Ccl2;Fos;Il18;Tlr4;Ccl3;Cxcl12;Itgal;Csf1;Tgfb1;Icam1;Jun;Cd86;LOC108348072;RT1-DMa;RT1-DMb;LOC108348139;NewGene_551	18	up&down
Metabolism	Energy metabolism	ko00910	rno00910	Nitrogen metabolism	0.40%	0.19%	2.17	0.234853845	0.35159406	ENSRNOG00000010079;ENSRNOG00000021323	Car3;Car13	2	up&down
Genetic Information Processing	Folding, sorting and degradation	ko03050	rno03050	Proteasome	0.81%	0.50%	1.6	0.240274764	0.357064665	ENSRNOG00000000456;ENSRNOG00000000459;ENSRNOG00000019041;ENSRNOG00000019246	Psmb8;Psmb9;Psme1;Psme2	4	up
Metabolism	Metabolism of cofactors and vitamins	ko00790	rno00790	Folate biosynthesis	0.60%	0.35%	1.75	0.244136718	0.359943292	ENSRNOG00000004302;ENSRNOG00000011039;ENSRNOG00000015113	Pah;Gch1;Mocos	3	up&down
Human Diseases	Immune disease	ko05330	rno05330	Allograft rejection	3.23%	2.66%	1.21	0.245773779	0.359943292	ENSRNOG00000000723;ENSRNOG00000018488;ENSRNOG00000019142;ENSRNOG00000030712;ENSRNOG00000031090;ENSRNOG00000031607;ENSRNOG00000038835;ENSRNOG00000038999;ENSRNOG00000039744;ENSRNOG00000047854;ENSRNOG00000047864;ENSRNOG00000049491;ENSRNOG00000050183;ENSRNOG00000051002;ENSRNOG00000061639;NewGene_551	RT1-CE5;Cd40;Fas;RT1-A2;RT1-CE7;RT1-CE3;Cd86;RT1-A1;RT1-CE4;LOC108348072;RT1-DMa;RT1-DMb;RT1-CE1;LOC108348139;AABR07044404.1;NewGene_551	16	up&down
Organismal Systems	Immune system	ko04658	rno04658	Th1 and Th2 cell differentiation	2.42%	1.95%	1.24	0.26043358	0.376270498	ENSRNOG00000003954;ENSRNOG00000007390;ENSRNOG00000008015;ENSRNOG00000014011;ENSRNOG00000015441;ENSRNOG00000018669;ENSRNOG00000026293;ENSRNOG00000047854;ENSRNOG00000047864;ENSRNOG00000049491;ENSRNOG00000051002;NewGene_551	Il2rg;Nfkbia;Fos;Dll4;Il4r;Jak3;Jun;LOC108348072;RT1-DMa;RT1-DMb;LOC108348139;NewGene_551	12	up&down
Organismal Systems	Nervous system	ko04727	rno04727	GABAergic synapse	1.21%	0.87%	1.39	0.26064571	0.376270498	ENSRNOG00000012876;ENSRNOG00000014776;ENSRNOG00000019857;ENSRNOG00000020401;ENSRNOG00000039350;ENSRNOG00000061182	Slc6a13;Adcy7;Gng7;Adcy4;Gng13;Gabre	6	up&down
Organismal Systems	Excretory system	ko04964	rno04964	Proximal tubule bicarbonate reclamation	0.40%	0.20%	1.98	0.267897062	0.38080219	ENSRNOG00000011648;ENSRNOG00000030019	Aqp1;Atp1a1	2	up&down
Human Diseases	Cancer: overview	ko05231	rno05231	Choline metabolism in cancer	1.41%	1.05%	1.34	0.268057638	0.38080219	ENSRNOG00000002657;ENSRNOG00000007350;ENSRNOG00000008015;ENSRNOG00000012582;ENSRNOG00000026293;ENSRNOG00000031058;ENSRNOG00000046195	Pla2g4a;Rac2;Fos;Eif4ebp1;Jun;Was;AABR07029596.1	7	up
Organismal Systems	Endocrine system	ko04913	rno04913	Ovarian steroidogenesis	0.81%	0.53%	1.52	0.269437383	0.38080219	ENSRNOG00000002525;ENSRNOG00000002657;ENSRNOG00000014776;ENSRNOG00000020401	Ptgs2;Pla2g4a;Adcy7;Adcy4	4	up
Organismal Systems	Endocrine system	ko04925	rno04925	Aldosterone synthesis and secretion	1.21%	0.89%	1.37	0.275698228	0.386944881	ENSRNOG00000014776;ENSRNOG00000016434;ENSRNOG00000020401;ENSRNOG00000020478;ENSRNOG00000030019;ENSRNOG00000058337	Adcy7;Prkd2;Adcy4;Camk4;Atp1a1;Plcb2	6	up&down
Organismal Systems	Excretory system	ko04960	rno04960	Aldosterone-regulated sodium reabsorption	0.60%	0.37%	1.63	0.280136594	0.39046262	ENSRNOG00000019368;ENSRNOG00000030019;ENSRNOG00000033153	Scnn1a;Atp1a1;Sfn	3	up&down
Organismal Systems	Environmental adaptation	ko04713	rno04713	Circadian entrainment	1.21%	0.89%	1.35	0.283300684	0.392168214	ENSRNOG00000008015;ENSRNOG00000014776;ENSRNOG00000019857;ENSRNOG00000020401;ENSRNOG00000039350;ENSRNOG00000058337	Fos;Adcy7;Gng7;Adcy4;Gng13;Plcb2	6	up&down
Human Diseases	Infectious disease: parasitic	ko05143	rno05143	African trypanosomiasis	1.61%	1.27%	1.27	0.292162938	0.399020179	ENSRNOG00000002723;ENSRNOG00000009848;ENSRNOG00000013634;ENSRNOG00000018003;ENSRNOG00000019142;ENSRNOG00000020679;ENSRNOG00000030387;ENSRNOG00000058337	Sele;Il18;Myd88;F2rl1;Fas;Icam1;Kng1;Plcb2	8	up
Human Diseases	Immune disease	ko05320	rno05320	Autoimmune thyroid disease	3.23%	2.75%	1.17	0.292199152	0.399020179	ENSRNOG00000000723;ENSRNOG00000018488;ENSRNOG00000019142;ENSRNOG00000030712;ENSRNOG00000031090;ENSRNOG00000031607;ENSRNOG00000038835;ENSRNOG00000038999;ENSRNOG00000039744;ENSRNOG00000047854;ENSRNOG00000047864;ENSRNOG00000049491;ENSRNOG00000050183;ENSRNOG00000051002;ENSRNOG00000061639;NewGene_551	RT1-CE5;Cd40;Fas;RT1-A2;RT1-CE7;RT1-CE3;Cd86;RT1-A1;RT1-CE4;LOC108348072;RT1-DMa;RT1-DMb;RT1-CE1;LOC108348139;AABR07044404.1;NewGene_551	16	up&down
Human Diseases	Substance dependence	ko05034	rno05034	Alcoholism	1.81%	1.45%	1.25	0.294189457	0.399041864	ENSRNOG00000001302;ENSRNOG00000001309;ENSRNOG00000004327;ENSRNOG00000019857;ENSRNOG00000020478;ENSRNOG00000020657;ENSRNOG00000021198;ENSRNOG00000039350;ENSRNOG00000046667	Adora2a;Camkk2;Ddc;Gng7;Camk4;Shc1;Hist1h2bcl1;Gng13;Fosb	9	up&down
Organismal Systems	Digestive system	ko04971	rno04971	Gastric acid secretion	1.01%	0.73%	1.37	0.300210411	0.404021873	ENSRNOG00000014776;ENSRNOG00000020401;ENSRNOG00000029811;ENSRNOG00000030019;ENSRNOG00000058337	Adcy7;Adcy4;Kcne2;Atp1a1;Plcb2	5	up&down
Metabolism	Amino acid metabolism	ko00400	rno00400	Phenylalanine, tyrosine and tryptophan biosynthesis	0.20%	0.07%	2.85	0.301859051	0.404021873	ENSRNOG00000004302	Pah	1	down
Organismal Systems	Endocrine system	ko03320	rno03320	PPAR signaling pathway	1.21%	0.92%	1.31	0.306368586	0.40469741	ENSRNOG00000000814;ENSRNOG00000007060;ENSRNOG00000007545;ENSRNOG00000022707;ENSRNOG00000040108;ENSRNOG00000056219	Fabp7;Plin2;Angptl4;Pmp2;RGD1565355;Olr1	6	up
Organismal Systems	Endocrine system	ko04917	rno04917	Prolactin signaling pathway	1.21%	0.92%	1.31	0.306368586	0.40469741	ENSRNOG00000002946;ENSRNOG00000008015;ENSRNOG00000008144;ENSRNOG00000019358;ENSRNOG00000019742;ENSRNOG00000020657	Socs3;Fos;Irf1;Esr1;Stat3;Shc1	6	up
Organismal Systems	Endocrine system	ko04914	rno04914	Progesterone-mediated oocyte maturation	1.21%	0.95%	1.28	0.329750532	0.432755313	ENSRNOG00000000632;ENSRNOG00000007219;ENSRNOG00000014776;ENSRNOG00000020281;ENSRNOG00000020401;NewGene_13113	Cdk1;LOC103692716;Adcy7;Kif22;Adcy4;NewGene_13113	6	up
Metabolism	Metabolism of cofactors and vitamins	ko00740	rno00740	Riboflavin metabolism	0.20%	0.08%	2.53	0.332535691	0.433594924	ENSRNOG00000013791	Enpp3	1	up
Metabolism	Amino acid metabolism	ko00260	rno00260	Glycine, serine and threonine metabolism	0.60%	0.42%	1.45	0.340928582	0.438875547	ENSRNOG00000008106;ENSRNOG00000010658;ENSRNOG00000015859	Shmt2;Cth;Chdh	3	up
Organismal Systems	Digestive system	ko04973	rno04973	Carbohydrate digestion and absorption	0.60%	0.42%	1.45	0.340928582	0.438875547	ENSRNOG00000006116;ENSRNOG00000030019;ENSRNOG00000058337	Hk2;Atp1a1;Plcb2	3	up&down
Metabolism	Carbohydrate metabolism	ko00562	rno00562	Inositol phosphate metabolism	1.01%	0.78%	1.29	0.343841378	0.439823748	ENSRNOG00000002969;ENSRNOG00000013945;ENSRNOG00000014276;ENSRNOG00000032238;ENSRNOG00000058337	Itpkb;Itpkc;Plce1;Plcd1;Plcb2	5	up
Organismal Systems	Excretory system	ko04961	rno04961	Endocrine and other factor-regulated calcium reabsorption	0.81%	0.60%	1.34	0.349444011	0.444179081	ENSRNOG00000001092;ENSRNOG00000019358;ENSRNOG00000030019;ENSRNOG00000058337	Kl;Esr1;Atp1a1;Plcb2	4	up&down
Organismal Systems	Nervous system	ko04722	rno04722	Neurotrophin signaling pathway	1.41%	1.16%	1.22	0.35274437	0.445571836	ENSRNOG00000001425;ENSRNOG00000007390;ENSRNOG00000016346;ENSRNOG00000020478;ENSRNOG00000020657;ENSRNOG00000020936;ENSRNOG00000026293	Sh2b2;Nfkbia;Prkcd;Camk4;Shc1;Nradd;Jun	7	up&down
Human Diseases	Drug resistance: antineoplastic	ko01521	rno01521	EGFR tyrosine kinase inhibitor resistance	1.01%	0.80%	1.27	0.361433925	0.453712414	ENSRNOG00000012582;ENSRNOG00000017392;ENSRNOG00000019742;ENSRNOG00000020657;ENSRNOG00000052745	Eif4ebp1;Fgf2;Stat3;Shc1;Met	5	up
Metabolism	Amino acid metabolism	ko00360	rno00360	Phenylalanine metabolism	0.40%	0.26%	1.57	0.365984009	0.45492928	ENSRNOG00000004302;ENSRNOG00000004327	Pah;Ddc	2	down
Organismal Systems	Immune system	ko04664	rno04664	Fc epsilon RI signaling pathway	1.81%	1.56%	1.16	0.368312689	0.45492928	ENSRNOG00000000907;ENSRNOG00000002657;ENSRNOG00000005620;ENSRNOG00000007350;ENSRNOG00000008180;ENSRNOG00000024159;ENSRNOG00000049132;ENSRNOG00000050430;ENSRNOG00000052407	Alox5ap;Pla2g4a;Lcp2;Rac2;Lyn;Fcer1g;Map2k3;Vav1;Btk	9	up
Human Diseases	Cancer: specific types	ko05215	rno05215	Prostate cancer	1.21%	0.99%	1.22	0.369156156	0.45492928	ENSRNOG00000000521;ENSRNOG00000007219;ENSRNOG00000007390;ENSRNOG00000010516;ENSRNOG00000017539;NewGene_13113	Cdkn1a;LOC103692716;Nfkbia;Plau;Mmp9;NewGene_13113	6	up
Environmental Information Processing	Membrane transport	ko02010	rno02010	ABC transporters	0.81%	0.63%	1.28	0.379700489	0.46508768	ENSRNOG00000000455;ENSRNOG00000000457;ENSRNOG00000012892;ENSRNOG00000046031	LOC103689996;Tap1;Abca4;Tap2	4	up
Human Diseases	Cancer: overview	ko05235	rno05235	PD-L1 expression and PD-1 checkpoint pathway in cancer	2.22%	1.97%	1.13	0.384335151	0.465627085	ENSRNOG00000007390;ENSRNOG00000008015;ENSRNOG00000010522;ENSRNOG00000013634;ENSRNOG00000014294;ENSRNOG00000016112;ENSRNOG00000019742;ENSRNOG00000026293;ENSRNOG00000049132;NewGene_10002;NewGene_551	Nfkbia;Fos;Tlr4;Myd88;Ptpn6;Cd274;Stat3;Jun;Map2k3;NewGene_10002;NewGene_551	11	up&down
Metabolism	Lipid metabolism	ko00564	rno00564	Glycerophospholipid metabolism	1.21%	1.01%	1.2	0.384990322	0.465627085	ENSRNOG00000002159;ENSRNOG00000002657;ENSRNOG00000012280;ENSRNOG00000016643;ENSRNOG00000056457;ENSRNOG00000057153	Gpat3;Pla2g4a;Ptx3;Lpcat2;Gpd1;Pla1a	6	up
Organismal Systems	Endocrine system	ko04911	rno04911	Insulin secretion	1.01%	0.82%	1.22	0.387855077	0.465627085	ENSRNOG00000014776;ENSRNOG00000019440;ENSRNOG00000020401;ENSRNOG00000030019;ENSRNOG00000058337	Adcy7;Kcnn4;Adcy4;Atp1a1;Plcb2	5	up&down
Human Diseases	Substance dependence	ko05030	rno05030	Cocaine addiction	0.60%	0.45%	1.34	0.389356398	0.465627085	ENSRNOG00000004327;ENSRNOG00000026293;ENSRNOG00000046667	Ddc;Jun;Fosb	3	up&down
Organismal Systems	Circulatory system	ko04270	rno04270	Vascular smooth muscle contraction	1.61%	1.41%	1.15	0.398385233	0.472564237	ENSRNOG00000001302;ENSRNOG00000002657;ENSRNOG00000011130;ENSRNOG00000014776;ENSRNOG00000016346;ENSRNOG00000020401;ENSRNOG00000027030;ENSRNOG00000058337	Adora2a;Pla2g4a;Calca;Adcy7;Prkcd;Adcy4;Adm;Plcb2	8	up&down
Environmental Information Processing	Signal transduction	ko04022	rno04022	cGMP-PKG signaling pathway	1.81%	1.60%	1.13	0.399833647	0.472564237	ENSRNOG00000009348;ENSRNOG00000014776;ENSRNOG00000016367;ENSRNOG00000020401;ENSRNOG00000020482;ENSRNOG00000023428;ENSRNOG00000030019;ENSRNOG00000030387;ENSRNOG00000058337	Nos3;Adcy7;Vasp;Adcy4;Nfatc4;Pik3r5;Atp1a1;Kng1;Plcb2	9	up&down
Cellular Processes	Cellular community - eukaryotes	ko04520	rno04520	Adherens junction	1.01%	0.87%	1.16	0.431686102	0.50431233	ENSRNOG00000007350;ENSRNOG00000009594;ENSRNOG00000014294;ENSRNOG00000031058;ENSRNOG00000052745	Rac2;Snai1;Ptpn6;Was;Met	5	up
Human Diseases	Cardiovascular disease	ko05410	rno05410	Hypertrophic cardiomyopathy	1.01%	0.87%	1.16	0.431686102	0.50431233	ENSRNOG00000015496;ENSRNOG00000019810;ENSRNOG00000020652;ENSRNOG00000057451;NewGene_1174	Tpm4;Des;Tgfb1;Itga5;NewGene_1174	5	up&down
Metabolism	Metabolism of cofactors and vitamins	ko00860	rno00860	Porphyrin and chlorophyll metabolism	0.40%	0.30%	1.34	0.443740087	0.515414984	ENSRNOG00000011913;ENSRNOG00000014117	Cp;Hmox1	2	up
Environmental Information Processing	Signal transduction	ko04014	rno04014	Ras signaling pathway	3.63%	3.46%	1.05	0.452762788	0.521531905	ENSRNOG00000002511;ENSRNOG00000002657;ENSRNOG00000005650;ENSRNOG00000006167;ENSRNOG00000007350;ENSRNOG00000009222;ENSRNOG00000014276;ENSRNOG00000016696;ENSRNOG00000017392;ENSRNOG00000018659;ENSRNOG00000019857;ENSRNOG00000020657;ENSRNOG00000020936;ENSRNOG00000039350;ENSRNOG00000052745;ENSRNOG00000054437;ENSRNOG00000057153;NewGene_551	Flt4;Pla2g4a;Pgf;Rasal3;Rac2;Epha2;Plce1;Angpt2;Fgf2;Csf1;Gng7;Shc1;Nradd;Gng13;Met;Rel;Pla1a;NewGene_551	18	up&down
Metabolism	Carbohydrate metabolism	ko00500	rno00500	Starch and sucrose metabolism	0.40%	0.31%	1.3	0.458662238	0.521531905	ENSRNOG00000006116;ENSRNOG00000013791	Hk2;Enpp3	2	up
Metabolism	Glycan biosynthesis and metabolism	ko00601	rno00601	Glycosphingolipid biosynthesis - lacto and neolacto series	0.40%	0.31%	1.3	0.458662238	0.521531905	ENSRNOG00000019179;ENSRNOG00000059461	Ggta1;B4galt1	2	up
Environmental Information Processing	Signaling molecules and interaction	ko04080	rno04080	Neuroactive ligand-receptor interaction	3.83%	3.67%	1.04	0.45932836	0.521531905	ENSRNOG00000001302;ENSRNOG00000009211;ENSRNOG00000010549;ENSRNOG00000011130;ENSRNOG00000011824;ENSRNOG00000012038;ENSRNOG00000014427;ENSRNOG00000014524;ENSRNOG00000015156;ENSRNOG00000018003;ENSRNOG00000019270;ENSRNOG00000027030;ENSRNOG00000029756;ENSRNOG00000030387;ENSRNOG00000046834;ENSRNOG00000047800;ENSRNOG00000049761;ENSRNOG00000050968;ENSRNOG00000061182	Adora2a;C3ar1;Tspo;Calca;Trh;Htr1d;Chrnb4;S1pr3;Gal;F2rl1;P2ry6;Adm;P2ry13;Kng1;C3;C5ar1;Htr6;Ptger2;Gabre	19	up&down
Organismal Systems	Nervous system	ko04724	rno04724	Glutamatergic synapse	1.21%	1.10%	1.1	0.463690909	0.523543984	ENSRNOG00000002657;ENSRNOG00000014776;ENSRNOG00000019857;ENSRNOG00000020401;ENSRNOG00000039350;ENSRNOG00000058337	Pla2g4a;Adcy7;Gng7;Adcy4;Gng13;Plcb2	6	up&down
Metabolism	Glycan biosynthesis and metabolism	ko00533	rno00533	Glycosaminoglycan biosynthesis - keratan sulfate	0.20%	0.12%	1.63	0.466878503	0.523638335	ENSRNOG00000059461	B4galt1	1	up
Human Diseases	Cancer: specific types	ko05211	rno05211	Renal cell carcinoma	0.81%	0.71%	1.14	0.468956311	0.523638335	ENSRNOG00000000521;ENSRNOG00000020652;ENSRNOG00000026293;ENSRNOG00000052745	Cdkn1a;Tgfb1;Jun;Met	4	up
Human Diseases	Endocrine and metabolic disease	ko04930	rno04930	Type II diabetes mellitus	0.60%	0.51%	1.18	0.471570215	0.523663859	ENSRNOG00000002946;ENSRNOG00000006116;ENSRNOG00000016346	Socs3;Hk2;Prkcd	3	up
Metabolism	Lipid metabolism	ko00565	rno00565	Ether lipid metabolism	0.60%	0.52%	1.16	0.482923548	0.533340933	ENSRNOG00000002657;ENSRNOG00000012280;ENSRNOG00000016643	Pla2g4a;Ptx3;Lpcat2	3	up
Genetic Information Processing	Replication and repair	ko03410	rno03410	Base excision repair	0.81%	0.73%	1.11	0.488207672	0.536246413	ENSRNOG00000000195;ENSRNOG00000012865;ENSRNOG00000037449;ENSRNOG00000046414	LOC108348048;Parp3;Pole;Vwa5a	4	up
Environmental Information Processing	Signal transduction	ko04310	rno04310	Wnt signaling pathway	2.02%	1.94%	1.04	0.495748843	0.540823384	ENSRNOG00000004500;ENSRNOG00000007350;ENSRNOG00000014385;ENSRNOG00000014678;ENSRNOG00000020482;ENSRNOG00000020552;ENSRNOG00000022417;ENSRNOG00000026293;ENSRNOG00000030927;ENSRNOG00000058337	Myc;Rac2;Wnt2b;Fzd5;Nfatc4;Fosl1;Prickle3;Jun;Grid2ip;Plcb2	10	up&down
Organismal Systems	Endocrine system	ko04924	rno04924	Renin secretion	0.81%	0.73%	1.1	0.49772652	0.540823384	ENSRNOG00000011648;ENSRNOG00000036828;ENSRNOG00000050968;ENSRNOG00000058337	Aqp1;Pde1b;Ptger2;Plcb2	4	up&down
Human Diseases	Drug resistance: antineoplastic	ko01523	rno01523	Antifolate resistance	0.40%	0.34%	1.2	0.501987372	0.54253631	ENSRNOG00000008106;ENSRNOG00000008553	Shmt2;Mthfr	2	up
Organismal Systems	Nervous system	ko04723	rno04723	Retrograde endocannabinoid signaling	1.61%	1.57%	1.03	0.518108538	0.556981183	ENSRNOG00000002525;ENSRNOG00000014776;ENSRNOG00000019857;ENSRNOG00000020401;ENSRNOG00000039350;ENSRNOG00000052226;ENSRNOG00000058337;ENSRNOG00000061182	Ptgs2;Adcy7;Gng7;Adcy4;Gng13;LOC108348144;Plcb2;Gabre	8	up&down
Organismal Systems	Endocrine system	ko04919	rno04919	Thyroid hormone signaling pathway	1.21%	1.18%	1.03	0.532186799	0.563161225	ENSRNOG00000004500;ENSRNOG00000014276;ENSRNOG00000019358;ENSRNOG00000030019;ENSRNOG00000032238;ENSRNOG00000058337	Myc;Plce1;Esr1;Atp1a1;Plcd1;Plcb2	6	up&down
Metabolism	Metabolism of other amino acids	ko00430	rno00430	Taurine and hypotaurine metabolism	0.20%	0.15%	1.34	0.534152418	0.563161225	ENSRNOG00000000158	Cdo1	1	up
Metabolism	Glycan biosynthesis and metabolism	ko00603	rno00603	Glycosphingolipid biosynthesis - globo and isoglobo series	0.20%	0.15%	1.34	0.534152418	0.563161225	ENSRNOG00000005935	A3galt2	1	up
Organismal Systems	Digestive system	ko04976	rno04976	Bile secretion	0.81%	0.77%	1.05	0.535003164	0.563161225	ENSRNOG00000011648;ENSRNOG00000014776;ENSRNOG00000020401;ENSRNOG00000030019	Aqp1;Adcy7;Adcy4;Atp1a1	4	up&down
Metabolism	Carbohydrate metabolism	ko00052	rno00052	Galactose metabolism	0.40%	0.36%	1.11	0.543014129	0.568632194	ENSRNOG00000006116;ENSRNOG00000059461	Hk2;B4galt1	2	up
Organismal Systems	Nervous system	ko04730	rno04730	Long-term depression	0.60%	0.58%	1.05	0.548409509	0.571321897	ENSRNOG00000002657;ENSRNOG00000008180;ENSRNOG00000058337	Pla2g4a;Lyn;Plcb2	3	up
Metabolism	Carbohydrate metabolism	ko00051	rno00051	Fructose and mannose metabolism	0.40%	0.37%	1.08	0.556158005	0.574524297	ENSRNOG00000006116;ENSRNOG00000018911	Hk2;Pfkfb3	2	up
Metabolism	Lipid metabolism	ko00590	rno00590	Arachidonic acid metabolism	1.01%	1%	1.01	0.557431356	0.574524297	ENSRNOG00000002525;ENSRNOG00000002657;ENSRNOG00000003244;ENSRNOG00000006320;ENSRNOG00000007918	Ptgs2;Pla2g4a;Ltc4s;Ptges;Tbxas1	5	up&down
Organismal Systems	Endocrine system	ko04910	rno04910	Insulin signaling pathway	1.41%	1.43%	0.99	0.565241139	0.574524297	ENSRNOG00000001425;ENSRNOG00000002946;ENSRNOG00000006116;ENSRNOG00000011474;ENSRNOG00000012582;ENSRNOG00000020657;ENSRNOG00000055524	Sh2b2;Socs3;Hk2;Ppp1r3b;Eif4ebp1;Shc1;Trip10	7	up
Organismal Systems	Endocrine system	ko04916	rno04916	Melanogenesis	1.01%	1.01%	1	0.565341495	0.574524297	ENSRNOG00000014385;ENSRNOG00000014678;ENSRNOG00000014776;ENSRNOG00000020401;ENSRNOG00000058337	Wnt2b;Fzd5;Adcy7;Adcy4;Plcb2	5	up
Metabolism	Nucleotide metabolism	ko00240	rno00240	Pyrimidine metabolism	0.60%	0.59%	1.02	0.569132875	0.574524297	ENSRNOG00000004972;ENSRNOG00000013791;ENSRNOG00000054286	Upp1;Enpp3;Rrm2	3	up
Organismal Systems	Endocrine system	ko04923	rno04923	Regulation of lipolysis in adipocytes	0.60%	0.59%	1.02	0.569132875	0.574524297	ENSRNOG00000002525;ENSRNOG00000014776;ENSRNOG00000020401	Ptgs2;Adcy7;Adcy4	3	up
Environmental Information Processing	Signal transduction	ko04070	rno04070	Phosphatidylinositol signaling system	1.01%	1.02%	0.99	0.573179312	0.574524297	ENSRNOG00000002969;ENSRNOG00000013945;ENSRNOG00000014276;ENSRNOG00000032238;ENSRNOG00000058337	Itpkb;Itpkc;Plce1;Plcd1;Plcb2	5	up
Metabolism	Lipid metabolism	ko00120	rno00120	Primary bile acid biosynthesis	0.20%	0.17%	1.2	0.574225065	0.574524297	ENSRNOG00000019141	Ch25h	1	up
Organismal Systems	Endocrine system	ko04929	rno04929	GnRH secretion	0.60%	0.61%	0.99	0.589260408	0.586663201	ENSRNOG00000019440;ENSRNOG00000043451;ENSRNOG00000058337	Kcnn4;Spp1;Plcb2	3	up
Organismal Systems	Circulatory system	ko04261	rno04261	Adrenergic signaling in cardiomyocytes	1.41%	1.49%	0.95	0.610564138	0.601741981	ENSRNOG00000014776;ENSRNOG00000015496;ENSRNOG00000020401;ENSRNOG00000023428;ENSRNOG00000026679;ENSRNOG00000030019;ENSRNOG00000058337	Adcy7;Tpm4;Adcy4;Pik3r5;Scn4b;Atp1a1;Plcb2	7	up&down
Metabolism	Amino acid metabolism	ko00220	rno00220	Arginine biosynthesis	0.20%	0.19%	1.08	0.610856975	0.601741981	ENSRNOG00000009348	Nos3	1	up
Organismal Systems	Immune system	ko04660	rno04660	T cell receptor signaling pathway	2.02%	2.12%	0.95	0.61333805	0.601741981	ENSRNOG00000000655;ENSRNOG00000005620;ENSRNOG00000007390;ENSRNOG00000008015;ENSRNOG00000014294;ENSRNOG00000016378;ENSRNOG00000026293;ENSRNOG00000050430;NewGene_12776;NewGene_551	Ptprc;Lcp2;Nfkbia;Fos;Ptpn6;Map3k8;Jun;Vav1;NewGene_12776;NewGene_551	10	up&down
Organismal Systems	Endocrine system	ko04927	rno04927	Cortisol synthesis and secretion	0.60%	0.64%	0.95	0.618296376	0.603676096	ENSRNOG00000014776;ENSRNOG00000020401;ENSRNOG00000058337	Adcy7;Adcy4;Plcb2	3	up
Metabolism	Carbohydrate metabolism	ko00040	rno00040	Pentose and glucuronate interconversions	0.20%	0.19%	1.04	0.627975817	0.608546459	ENSRNOG00000001092	Kl	1	up
Metabolism	Metabolism of cofactors and vitamins	ko00760	rno00760	Nicotinate and nicotinamide metabolism	0.40%	0.42%	0.95	0.629306768	0.608546459	ENSRNOG00000013791;ENSRNOG00000013794	Enpp3;Rbp1	2	up
Environmental Information Processing	Signal transduction	ko04330	rno04330	Notch signaling pathway	0.60%	0.66%	0.92	0.636865529	0.612923216	ENSRNOG00000013850;ENSRNOG00000014011;ENSRNOG00000023400	Hes5;Dll4;Dtx3l	3	up&down
Organismal Systems	Development and regeneration	ko04360	rno04360	Axon guidance	1.61%	1.76%	0.92	0.651281027	0.623826177	ENSRNOG00000003866;ENSRNOG00000007350;ENSRNOG00000009222;ENSRNOG00000011683;ENSRNOG00000013589;ENSRNOG00000015278;ENSRNOG00000020482;ENSRNOG00000052745	Cxcr4;Rac2;Epha2;Fes;Cxcl12;Myl12a;Nfatc4;Met	8	up&down
Metabolism	Glycan biosynthesis and metabolism	ko00532	rno00532	Glycosaminoglycan biosynthesis - chondroitin sulfate / dermatan sulfate	0.20%	0.21%	0.95	0.659991561	0.626233653	ENSRNOG00000012698	Chsy1	1	up
Metabolism	Metabolism of cofactors and vitamins	ko00770	rno00770	Pantothenate and CoA biosynthesis	0.20%	0.21%	0.95	0.659991561	0.626233653	ENSRNOG00000013791	Enpp3	1	up
Environmental Information Processing	Signal transduction	ko04068	rno04068	FoxO signaling pathway	1.21%	1.35%	0.89	0.668787979	0.631614816	ENSRNOG00000000521;ENSRNOG00000005615;ENSRNOG00000013090;ENSRNOG00000019742;ENSRNOG00000019822;ENSRNOG00000020652	Cdkn1a;Gadd45a;Gadd45g;Stat3;Gadd45b;Tgfb1	6	up
Cellular Processes	Transport and catabolism	ko04142	rno04142	Lysosome	1.41%	1.60%	0.88	0.687540942	0.646305316	ENSRNOG00000002520;ENSRNOG00000007650;ENSRNOG00000013179;ENSRNOG00000014956;ENSRNOG00000016496;ENSRNOG00000037563;ENSRNOG00000050697	Litaf;Cd63;Tinagl1;Slc11a1;Ctsc;Cd68;Ctsz	7	up
Organismal Systems	Immune system	ko04672	rno04672	Intestinal immune network for IgA production	2.22%	2.50%	0.89	0.699745147	0.65334484	ENSRNOG00000003866;ENSRNOG00000013589;ENSRNOG00000018488;ENSRNOG00000019264;ENSRNOG00000020652;ENSRNOG00000038835;ENSRNOG00000047854;ENSRNOG00000047864;ENSRNOG00000049491;ENSRNOG00000051002;NewGene_551	Cxcr4;Cxcl12;Cd40;Ltbr;Tgfb1;Cd86;LOC108348072;RT1-DMa;RT1-DMb;LOC108348139;NewGene_551	11	up&down
Organismal Systems	Environmental adaptation	ko04710	rno04710	Circadian rhythm	0.20%	0.24%	0.84	0.702933155	0.65334484	ENSRNOG00000027145	Rora	1	up
Metabolism	Metabolism of other amino acids	ko00480	rno00480	Glutathione metabolism	0.60%	0.73%	0.83	0.704727689	0.65334484	ENSRNOG00000007743;ENSRNOG00000014387;ENSRNOG00000054286	Mgst1;Chac1;Rrm2	3	up
Metabolism	Nucleotide metabolism	ko00230	rno00230	Purine metabolism	1.21%	1.42%	0.85	0.710127856	0.653892121	ENSRNOG00000011310;ENSRNOG00000013791;ENSRNOG00000014776;ENSRNOG00000020401;ENSRNOG00000036828;ENSRNOG00000054286	Pde10a;Enpp3;Adcy7;Adcy4;Pde1b;Rrm2	6	up&down
Metabolism	Glycan biosynthesis and metabolism	ko00514	rno00514	Other types of O-glycan biosynthesis	0.40%	0.50%	0.81	0.711788819	0.653892121	ENSRNOG00000015845;ENSRNOG00000059461	Fam129b;B4galt1	2	up
Metabolism	Glycan biosynthesis and metabolism	ko00515	rno00515	Mannose type O-glycan biosynthesis	0.20%	0.25%	0.81	0.71600842	0.654792173	ENSRNOG00000059461	B4galt1	1	up
Metabolism	Amino acid metabolism	ko00270	rno00270	Cysteine and methionine metabolism	0.40%	0.50%	0.8	0.720940942	0.656333148	ENSRNOG00000000158;ENSRNOG00000010658	Cdo1;Cth	2	up
Metabolism	Carbohydrate metabolism	ko00520	rno00520	Amino sugar and nucleotide sugar metabolism	0.40%	0.51%	0.79	0.72984704	0.660599717	ENSRNOG00000002810;ENSRNOG00000006116	Gfpt2;Hk2	2	up
Organismal Systems	Nervous system	ko04728	rno04728	Dopaminergic synapse	1.01%	1.23%	0.82	0.736315379	0.660599717	ENSRNOG00000004327;ENSRNOG00000008015;ENSRNOG00000019857;ENSRNOG00000039350;ENSRNOG00000058337	Ddc;Fos;Gng7;Gng13;Plcb2	5	up&down
Metabolism	Amino acid metabolism	ko00380	rno00380	Tryptophan metabolism	0.40%	0.52%	0.77	0.738511022	0.660599717	ENSRNOG00000004327;ENSRNOG00000011250	Ddc;Inmt	2	up&down
Metabolism	Lipid metabolism	ko00592	rno00592	alpha-Linolenic acid metabolism	0.20%	0.27%	0.76	0.740460955	0.660599717	ENSRNOG00000002657	Pla2g4a	1	up
Human Diseases	Cardiovascular disease	ko05412	rno05412	Arrhythmogenic right ventricular cardiomyopathy	0.60%	0.77%	0.79	0.741970463	0.660599717	ENSRNOG00000019810;ENSRNOG00000057451;NewGene_1174	Des;Itga5;NewGene_1174	3	up&down
Human Diseases	Endocrine and metabolic disease	ko04934	rno04934	Cushing syndrome	1.21%	1.48%	0.82	0.747811433	0.66287994	ENSRNOG00000000521;ENSRNOG00000014385;ENSRNOG00000014678;ENSRNOG00000014776;ENSRNOG00000020401;ENSRNOG00000058337	Cdkn1a;Wnt2b;Fzd5;Adcy7;Adcy4;Plcb2	6	up
Human Diseases	Neurodegenerative disease	ko05010	rno05010	Alzheimer disease	3.43%	3.92%	0.87	0.752110926	0.66377981	ENSRNOG00000002525;ENSRNOG00000003597;ENSRNOG00000003622;ENSRNOG00000012331;ENSRNOG00000012439;ENSRNOG00000014385;ENSRNOG00000014678;ENSRNOG00000018371;ENSRNOG00000018659;ENSRNOG00000019142;ENSRNOG00000031312;ENSRNOG00000033434;ENSRNOG00000048315;ENSRNOG00000052226;ENSRNOG00000056216;ENSRNOG00000058337;NewGene_6438	Ptgs2;Tuba4a;Cybb;Casp8;Bid;Wnt2b;Fzd5;Tubb6;Csf1;Fas;Tnfrsf1a;Casp12;Eif2ak2;LOC108348144;Casp7;Plcb2;NewGene_6438	17	up&down
Organismal Systems	Excretory system	ko04966	rno04966	Collecting duct acid secretion	0.20%	0.28%	0.71	0.762811931	0.670296983	ENSRNOG00000016372	Slc12a7	1	up
Metabolism	Lipid metabolism	ko00600	rno00600	Sphingolipid metabolism	0.40%	0.57%	0.71	0.778344246	0.680984713	ENSRNOG00000007637;ENSRNOG00000010626	Acer2;Sphk1	2	up
Metabolism	Xenobiotics biodegradation and metabolism	ko00983	rno00983	Drug metabolism - other enzymes	0.60%	0.85%	0.71	0.79949088	0.696389205	ENSRNOG00000004972;ENSRNOG00000007743;ENSRNOG00000054286	Upp1;Mgst1;Rrm2	3	up
Organismal Systems	Digestive system	ko04972	rno04972	Pancreatic secretion	0.81%	1.11%	0.73	0.804905113	0.696389205	ENSRNOG00000014776;ENSRNOG00000020401;ENSRNOG00000030019;ENSRNOG00000058337	Adcy7;Adcy4;Atp1a1;Plcb2	4	up&down
Organismal Systems	Nervous system	ko04720	rno04720	Long-term potentiation	0.40%	0.60%	0.67	0.806288127	0.696389205	ENSRNOG00000020478;ENSRNOG00000058337	Camk4;Plcb2	2	up&down
Human Diseases	Cardiovascular disease	ko05414	rno05414	Dilated cardiomyopathy	1.41%	1.85%	0.76	0.817485645	0.703055963	ENSRNOG00000014776;ENSRNOG00000015496;ENSRNOG00000019810;ENSRNOG00000020401;ENSRNOG00000020652;ENSRNOG00000057451;NewGene_1174	Adcy7;Tpm4;Des;Adcy4;Tgfb1;Itga5;NewGene_1174	7	up&down
Metabolism	Carbohydrate metabolism	ko00630	rno00630	Glyoxylate and dicarboxylate metabolism	0.20%	0.36%	0.56	0.841871367	0.720960314	ENSRNOG00000008106	Shmt2	1	up
Environmental Information Processing	Signal transduction	ko04152	rno04152	AMPK signaling pathway	0.81%	1.20%	0.67	0.849863479	0.721804511	ENSRNOG00000001309;ENSRNOG00000012582;ENSRNOG00000018911;ENSRNOG00000040108	Camkk2;Eif4ebp1;Pfkfb3;RGD1565355	4	up&down
Environmental Information Processing	Signal transduction	ko04150	rno04150	mTOR signaling pathway	1.21%	1.74%	0.7	0.866230483	0.721804511	ENSRNOG00000010047;ENSRNOG00000012582;ENSRNOG00000014385;ENSRNOG00000014678;ENSRNOG00000031312;ENSRNOG00000042785	Ddit4l;Eif4ebp1;Wnt2b;Fzd5;Tnfrsf1a;Sesn2	6	up
Metabolism	Amino acid metabolism	ko00250	rno00250	Alanine, aspartate and glutamate metabolism	0.20%	0.40%	0.51	0.867960013	0.721804511	ENSRNOG00000002810	Gfpt2	1	up
Metabolism	Carbohydrate metabolism	ko00640	rno00640	Propanoate metabolism	0.20%	0.40%	0.51	0.867960013	0.721804511	NewGene_13289	NewGene_13289	1	up
Human Diseases	Substance dependence	ko05033	rno05033	Nicotine addiction	0.20%	0.40%	0.51	0.867960013	0.721804511	ENSRNOG00000061182	Gabre	1	up
Metabolism	Lipid metabolism	ko00591	rno00591	Linoleic acid metabolism	0.20%	0.41%	0.5	0.873780992	0.721804511	ENSRNOG00000002657	Pla2g4a	1	up
Metabolism	Metabolism of cofactors and vitamins	ko00830	rno00830	Retinol metabolism	0.40%	0.73%	0.55	0.885099845	0.721804511	ENSRNOG00000009582;ENSRNOG00000058568	Rpe65;Dhrs9	2	up&down
Organismal Systems	Digestive system	ko04975	rno04975	Fat digestion and absorption	0.20%	0.44%	0.46	0.89461371	0.721804511	ENSRNOG00000040108	RGD1565355	1	up
Human Diseases	Cancer: overview	ko05204	rno05204	Chemical carcinogenesis	0.40%	0.77%	0.52	0.900426875	0.721804511	ENSRNOG00000002525;ENSRNOG00000007743	Ptgs2;Mgst1	2	up
Environmental Information Processing	Signal transduction	ko04020	rno04020	Calcium signaling pathway	3.02%	4.12%	0.73	0.919606245	0.721804511	ENSRNOG00000001302;ENSRNOG00000002969;ENSRNOG00000003866;ENSRNOG00000009348;ENSRNOG00000010626;ENSRNOG00000013945;ENSRNOG00000014276;ENSRNOG00000014776;ENSRNOG00000020401;ENSRNOG00000020478;ENSRNOG00000032238;ENSRNOG00000036828;ENSRNOG00000049761;ENSRNOG00000058337;NewGene_551	Adora2a;Itpkb;Cxcr4;Nos3;Sphk1;Itpkc;Plce1;Adcy7;Adcy4;Camk4;Plcd1;Pde1b;Htr6;Plcb2;NewGene_551	15	up&down
Metabolism	Amino acid metabolism	ko00350	rno00350	Tyrosine metabolism	0.20%	0.50%	0.41	0.91960673	0.721804511	ENSRNOG00000004327	Ddc	1	down
Environmental Information Processing	Signal transduction	ko04072	rno04072	Phospholipase D signaling pathway	1.61%	2.43%	0.66	0.921032365	0.721804511	ENSRNOG00000002657;ENSRNOG00000010626;ENSRNOG00000014776;ENSRNOG00000020401;ENSRNOG00000020657;ENSRNOG00000023428;ENSRNOG00000024159;ENSRNOG00000058337	Pla2g4a;Sphk1;Adcy7;Adcy4;Shc1;Pik3r5;Fcer1g;Plcb2	8	up
Cellular Processes	Transport and catabolism	ko04137	rno04137	Mitophagy - animal	0.40%	0.83%	0.48	0.922754581	0.721804511	ENSRNOG00000026293;ENSRNOG00000039754	Jun;Rab7b	2	up
Metabolism	Glycan biosynthesis and metabolism	ko00513	rno00513	Various types of N-glycan biosynthesis	0.20%	0.50%	0.4	0.923154334	0.721804511	ENSRNOG00000059461	B4galt1	1	up
Genetic Information Processing	Transcription	ko03040	rno03040	Spliceosome	1.01%	1.68%	0.6	0.92469968	0.721804511	ENSRNOG00000006472;ENSRNOG00000007541;ENSRNOG00000011932;ENSRNOG00000045654;ENSRNOG00000050647	Hspa2;Fhl3;Snrpa1;Hspa1a;LOC108348108	5	up
Metabolism	Global and overview maps	ko01230	rno01230	Biosynthesis of amino acids	0.60%	1.15%	0.53	0.929209006	0.721804511	ENSRNOG00000004302;ENSRNOG00000008106;ENSRNOG00000010658	Pah;Shmt2;Cth	3	up&down
Cellular Processes	Transport and catabolism	ko04140	rno04140	Autophagy - animal	1.01%	1.74%	0.58	0.937808841	0.721804511	ENSRNOG00000001309;ENSRNOG00000010047;ENSRNOG00000013179;ENSRNOG00000016346;ENSRNOG00000039754	Camkk2;Ddit4l;Tinagl1;Prkcd;Rab7b	5	up&down
Organismal Systems	Circulatory system	ko04260	rno04260	Cardiac muscle contraction	0.40%	0.89%	0.46	0.938053861	0.721804511	ENSRNOG00000015496;ENSRNOG00000030019	Tpm4;Atp1a1	2	up&down
Metabolism	Xenobiotics biodegradation and metabolism	ko00982	rno00982	Drug metabolism - cytochrome P450	0.20%	0.55%	0.37	0.938681566	0.721804511	ENSRNOG00000007743	Mgst1	1	up
Cellular Processes	Cell growth and death	ko04114	rno04114	Oocyte meiosis	0.60%	1.21%	0.5	0.943655235	0.721804511	ENSRNOG00000000632;ENSRNOG00000014776;ENSRNOG00000020401	Cdk1;Adcy7;Adcy4	3	up
Metabolism	Amino acid metabolism	ko00330	rno00330	Arginine and proline metabolism	0.20%	0.57%	0.36	0.943976888	0.721804511	ENSRNOG00000009348	Nos3	1	up
Genetic Information Processing	Replication and repair	ko03420	rno03420	Nucleotide excision repair	0.20%	0.57%	0.36	0.943976888	0.721804511	ENSRNOG00000037449	Pole	1	up
Metabolism	Xenobiotics biodegradation and metabolism	ko00980	rno00980	Metabolism of xenobiotics by cytochrome P450	0.20%	0.58%	0.35	0.946450843	0.721804511	ENSRNOG00000007743	Mgst1	1	up
Metabolism	Amino acid metabolism	ko00310	rno00310	Lysine degradation	0.40%	0.92%	0.44	0.946607479	0.721804511	ENSRNOG00000015845;ENSRNOG00000030486	Fam129b;Prdm6	2	up
Human Diseases	Immune disease	ko05310	rno05310	Asthma	1.41%	2.33%	0.61	0.947139782	0.721804511	ENSRNOG00000018488;ENSRNOG00000024159;ENSRNOG00000047854;ENSRNOG00000047864;ENSRNOG00000049491;ENSRNOG00000051002;NewGene_551	Cd40;Fcer1g;LOC108348072;RT1-DMa;RT1-DMb;LOC108348139;NewGene_551	7	up&down
Metabolism	Glycan biosynthesis and metabolism	ko00510	rno00510	N-Glycan biosynthesis	0.20%	0.60%	0.33	0.953237455	0.721804511	ENSRNOG00000059461	B4galt1	1	up
Organismal Systems	Endocrine system	ko04922	rno04922	Glucagon signaling pathway	0.40%	0.96%	0.42	0.95572502	0.721804511	ENSRNOG00000001189;ENSRNOG00000058337	Sik1;Plcb2	2	up
Metabolism	Amino acid metabolism	ko00280	rno00280	Valine, leucine and isoleucine degradation	0.20%	0.63%	0.32	0.95916547	0.721804511	NewGene_13289	NewGene_13289	1	up
Metabolism	Lipid metabolism	ko00561	rno00561	Glycerolipid metabolism	0.20%	0.63%	0.32	0.95916547	0.721804511	ENSRNOG00000002159	Gpat3	1	up
Metabolism	Lipid metabolism	ko00140	rno00140	Steroid hormone biosynthesis	0.20%	0.69%	0.29	0.970242239	0.721804511	ENSRNOG00000029179	Cyp2d1	1	up
Organismal Systems	Nervous system	ko04721	rno04721	Synaptic vesicle cycle	0.20%	0.73%	0.27	0.976265277	0.721804511	ENSRNOG00000012876	Slc6a13	1	down
Metabolism	Global and overview maps	ko01200	rno01200	Carbon metabolism	0.60%	1.56%	0.39	0.985180344	0.721804511	ENSRNOG00000006116;ENSRNOG00000008106;ENSRNOG00000008553	Hk2;Shmt2;Mthfr	3	up
Human Diseases	Neurodegenerative disease	ko05014	rno05014	Amyotrophic lateral sclerosis	2.22%	3.96%	0.56	0.989460351	0.721804511	ENSRNOG00000003597;ENSRNOG00000007372;ENSRNOG00000012439;ENSRNOG00000016575;ENSRNOG00000018371;ENSRNOG00000031312;ENSRNOG00000033434;ENSRNOG00000049132;ENSRNOG00000052226;NewGene_12946;NewGene_6438	Tuba4a;Casp1;Bid;Tnfrsf1b;Tubb6;Tnfrsf1a;Casp12;Map2k3;LOC108348144;NewGene_12946;NewGene_6438	11	up&down
Genetic Information Processing	Folding, sorting and degradation	ko03018	rno03018	RNA degradation	0.20%	0.91%	0.22	0.990404417	0.721804511	ENSRNOG00000014525	Hspd1	1	up
Human Diseases	Neurodegenerative disease	ko05016	rno05016	Huntington disease	1.61%	3.20%	0.5	0.991138399	0.721804511	ENSRNOG00000002074;ENSRNOG00000003597;ENSRNOG00000012331;ENSRNOG00000012956;ENSRNOG00000018371;ENSRNOG00000052226;ENSRNOG00000058337;NewGene_12946	Rest;Tuba4a;Casp8;Tgm2;Tubb6;LOC108348144;Plcb2;NewGene_12946	8	up&down
Genetic Information Processing	Folding, sorting and degradation	ko04120	rno04120	Ubiquitin mediated proteolysis	0.60%	1.73%	0.35	0.992509884	0.721804511	ENSRNOG00000002946;ENSRNOG00000005731;ENSRNOG00000030467	Socs3;Birc3;Ube2l6	3	up
Human Diseases	Neurodegenerative disease	ko05017	rno05017	Spinocerebellar ataxia	0.40%	1.42%	0.28	0.993912514	0.721804511	ENSRNOG00000027145;ENSRNOG00000058337	Rora;Plcb2	2	up
Metabolism	Carbohydrate metabolism	ko00010	rno00010	Glycolysis / Gluconeogenesis	0.20%	1.01%	0.2	0.99417303	0.721804511	ENSRNOG00000006116	Hk2	1	up
Human Diseases	Neurodegenerative disease	ko05012	rno05012	Parkinson disease	1.01%	2.58%	0.39	0.996621755	0.721804511	ENSRNOG00000001302;ENSRNOG00000003597;ENSRNOG00000018371;ENSRNOG00000030467;ENSRNOG00000052226	Adora2a;Tuba4a;Tubb6;Ube2l6;LOC108348144	5	up&down
Organismal Systems	Environmental adaptation	ko04714	rno04714	Thermogenesis	0.81%	2.41%	0.33	0.99812484	0.721804511	ENSRNOG00000014776;ENSRNOG00000020401;ENSRNOG00000049132;ENSRNOG00000052226	Adcy7;Adcy4;Map2k3;LOC108348144	4	up&down
Metabolism	Energy metabolism	ko00190	rno00190	Oxidative phosphorylation	0.20%	1.53%	0.13	0.999602083	0.721804511	ENSRNOG00000052226	LOC108348144	1	down
Genetic Information Processing	Translation	ko03013	rno03013	RNA transport	0.20%	2.14%	0.09	0.999983075	0.721804511	ENSRNOG00000012582	Eif4ebp1	1	up
Genetic Information Processing	Translation	ko03010	rno03010	Ribosome	1.01%	4.86%	0.21	0.999999752	0.721804511	ENSRNOG00000016220;ENSRNOG00000029670;ENSRNOG00000037380;ENSRNOG00000050473;ENSRNOG00000059381	Rpl12;RGD1564606;AC136661.1;Rps27l;Mrps6	5	up
Organismal Systems	Sensory system	ko04740	rno04740	Olfactory transduction	0.81%	12.45%	0.06	1	0.721804511	ENSRNOG00000019857;ENSRNOG00000021074;ENSRNOG00000036828;ENSRNOG00000039350	Gng7;Olr337;Pde1b;Gng13	4	up&down
