# Supplementary material for: Metabolome and transcriptome integration reveals cerebral cortical metabolic profiles in rats with subarachnoid hemorrhage
Source: Front Aging Neurosci. 2024 Aug 21;16:1424312. doi: 10.3389/fnagi.2024.1424312 (PMC11371592; doi:10.3389/fnagi.2024.1424312)
Supplement: Supplementary file 8 [file Table_8.XLS]

Comparison of transcriptional integrated pathway enrichment analysis between SAH 1d and SAH 7d group Table
KEGG_A_class	KEGG_B_class	ID	pathway_ID	Pathway	GeneRatio	BgRatio	enrich_factor	pvalue	qvalue	geneID	Symbol
Human Diseases	Infectious disease: parasitic	ko05145	rno05145	Toxoplasmosis	8.22%	1.09%	7.55	5.81E-08	1.07E-05	ENSRNOG00000000451;ENSRNOG00000002667;ENSRNOG00000005731;ENSRNOG00000009920;ENSRNOG00000016308;ENSRNOG00000032708;ENSRNOG00000032844;ENSRNOG00000033215;ENSRNOG00000043311;ENSRNOG00000045654;ENSRNOG00000050647;ENSRNOG00000059507	RT1-Ba;Lamc2;Birc3;LOC680121;Il10ra;RT1-Bb;RT1-Da;RT1-Db1;Birc7;Hspa1a;LOC108348108;Lamc3	12	up&down
Human Diseases	Cancer: overview	ko05200	rno05200	Pathways in cancer	17.12%	5.36%	3.19	2.15E-07	1.98E-05	ENSRNOG00000002525;ENSRNOG00000002667;ENSRNOG00000005731;ENSRNOG00000007036;ENSRNOG00000007219;ENSRNOG00000009694;ENSRNOG00000013090;ENSRNOG00000013589;ENSRNOG00000014011;ENSRNOG00000014385;ENSRNOG00000014751;ENSRNOG00000017392;ENSRNOG00000017409;ENSRNOG00000017539;ENSRNOG00000018414;ENSRNOG00000018770;ENSRNOG00000019358;ENSRNOG00000019822;ENSRNOG00000020369;ENSRNOG00000021401;ENSRNOG00000032703;…	Ptgs2;Lamc2;Birc3;Tgfbr1;LOC103692716;Bmp4;Gadd45g;Cxcl12;Dll4;Wnt2b;Ret;Fgf2;Wnt6;Mmp9;Csf1r;Pmaip1;Esr1;Gadd45b;Igf2;Lpar5;Rasgrp3;Birc7;Lamc3;Hsp90aa1;NewGene_13113	25	up&down
Organismal Systems	Endocrine system	ko04915	rno04915	Estrogen signaling pathway	7.53%	1.27%	5.91	2.48E-06	0.000120477	ENSRNOG00000007219;ENSRNOG00000009348;ENSRNOG00000009920;ENSRNOG00000017539;ENSRNOG00000018646;ENSRNOG00000019358;ENSRNOG00000033796;ENSRNOG00000045654;ENSRNOG00000050647;ENSRNOG00000059714;NewGene_13113	LOC103692716;Nos3;LOC680121;Mmp9;Hbegf;Esr1;Kcnj5;Hspa1a;LOC108348108;Hsp90aa1;NewGene_13113	11	up&down
Organismal Systems	Immune system	ko04612	rno04612	Antigen processing and presentation	9.59%	2.12%	4.51	2.62E-06	0.000120477	ENSRNOG00000000451;ENSRNOG00000007219;ENSRNOG00000009920;ENSRNOG00000016294;ENSRNOG00000018735;ENSRNOG00000021157;ENSRNOG00000032708;ENSRNOG00000032844;ENSRNOG00000033215;ENSRNOG00000040052;ENSRNOG00000045654;ENSRNOG00000050647;ENSRNOG00000059714;NewGene_13113	RT1-Ba;LOC103692716;LOC680121;Cd4;Cd74;Ctss;RT1-Bb;RT1-Da;RT1-Db1;RT1-M6-2;Hspa1a;LOC108348108;Hsp90aa1;NewGene_13113	14	up&down
Human Diseases	Cancer: overview	ko05205	rno05205	Proteoglycans in cancer	8.22%	2.11%	3.9	5.91E-05	0.002176551	ENSRNOG00000004610;ENSRNOG00000007281;ENSRNOG00000011292;ENSRNOG00000014385;ENSRNOG00000017392;ENSRNOG00000017409;ENSRNOG00000017539;ENSRNOG00000018646;ENSRNOG00000019358;ENSRNOG00000020369;ENSRNOG00000052925;ENSRNOG00000060518	Lum;Flnc;Col1a2;Wnt2b;Fgf2;Wnt6;Mmp9;Hbegf;Esr1;Igf2;NEWGENE_621351;AABR07015057.1	12	up&down
Human Diseases	Cardiovascular disease	ko05418	rno05418	Fluid shear stress and atherosclerosis	6.85%	1.53%	4.47	8.06E-05	0.002474541	ENSRNOG00000001195;ENSRNOG00000001480;ENSRNOG00000002723;ENSRNOG00000007219;ENSRNOG00000009348;ENSRNOG00000009694;ENSRNOG00000017539;ENSRNOG00000059714;NewGene_12886;NewGene_13113	Trpv4;Ncf1;Sele;LOC103692716;Nos3;Bmp4;Mmp9;Hsp90aa1;NewGene_12886;NewGene_13113	10	up&down
Cellular Processes	Transport and catabolism	ko04142	rno04142	Lysosome	6.85%	1.60%	4.27	0.000117419	0.003089975	ENSRNOG00000006963;ENSRNOG00000011054;ENSRNOG00000011150;ENSRNOG00000012062;ENSRNOG00000014064;ENSRNOG00000021157;ENSRNOG00000023910;ENSRNOG00000025274;ENSRNOG00000037563;ENSRNOG00000046261	Ctse;Laptm5;Arsb;Npc2;Ctsh;Ctss;Man2b1;Hexb;Cd68;Acp5	10	up
Environmental Information Processing	Signaling molecules and interaction	ko04512	rno04512	ECM-receptor interaction	5.48%	1.13%	4.84	0.000248849	0.005730077	ENSRNOG00000002667;ENSRNOG00000004516;ENSRNOG00000011292;ENSRNOG00000011502;ENSRNOG00000012471;ENSRNOG00000052925;ENSRNOG00000059507;ENSRNOG00000060518	Lamc2;Itgbl1;Col1a2;Col9a2;Thbs4;NEWGENE_621351;Lamc3;AABR07015057.1	8	up&down
Human Diseases	Cancer: specific types	ko05222	rno05222	Small cell lung cancer	4.79%	0.94%	5.11	0.000437499	0.008531488	ENSRNOG00000002525;ENSRNOG00000002667;ENSRNOG00000005731;ENSRNOG00000013090;ENSRNOG00000019822;ENSRNOG00000043311;ENSRNOG00000059507	Ptgs2;Lamc2;Birc3;Gadd45g;Gadd45b;Birc7;Lamc3	7	up&down
Organismal Systems	Immune system	ko04657	rno04657	IL-17 signaling pathway	4.79%	0.95%	5.06	0.000463138	0.008531488	ENSRNOG00000002525;ENSRNOG00000007219;ENSRNOG00000013973;ENSRNOG00000017539;ENSRNOG00000020552;ENSRNOG00000059714;NewGene_13113	Ptgs2;LOC103692716;Lcn2;Mmp9;Fosl1;Hsp90aa1;NewGene_13113	7	down
Organismal Systems	Development and regeneration	ko04380	rno04380	Osteoclast differentiation	5.48%	1.28%	4.27	0.000576639	0.008871987	ENSRNOG00000001480;ENSRNOG00000002946;ENSRNOG00000007036;ENSRNOG00000013578;ENSRNOG00000018414;ENSRNOG00000020552;ENSRNOG00000046261;NewGene_12886	Ncf1;Socs3;Tgfbr1;Trem2;Csf1r;Fosl1;Acp5;NewGene_12886	8	up&down
Human Diseases	Endocrine and metabolic disease	ko04933	rno04933	AGE-RAGE signaling pathway in diabetic complications	4.79%	0.98%	4.88	0.000577947	0.008871987	ENSRNOG00000001414;ENSRNOG00000002723;ENSRNOG00000007036;ENSRNOG00000009348;ENSRNOG00000011292;ENSRNOG00000052925;ENSRNOG00000060518	Serpine1;Sele;Tgfbr1;Nos3;Col1a2;NEWGENE_621351;AABR07015057.1	7	up&down
Organismal Systems	Immune system	ko04659	rno04659	Th17 cell differentiation	6.85%	2.11%	3.25	0.001033757	0.014648382	ENSRNOG00000000451;ENSRNOG00000007036;ENSRNOG00000007219;ENSRNOG00000016294;ENSRNOG00000027145;ENSRNOG00000032708;ENSRNOG00000032844;ENSRNOG00000033215;ENSRNOG00000059714;NewGene_13113	RT1-Ba;Tgfbr1;LOC103692716;Cd4;Rora;RT1-Bb;RT1-Da;RT1-Db1;Hsp90aa1;NewGene_13113	10	up&down
Cellular Processes	Cell growth and death	ko04115	rno04115	p53 signaling pathway	4.11%	0.85%	4.84	0.001501162	0.017211539	ENSRNOG00000001414;ENSRNOG00000013090;ENSRNOG00000018770;ENSRNOG00000019822;ENSRNOG00000033153;ENSRNOG00000042785	Serpine1;Gadd45g;Pmaip1;Gadd45b;Sfn;Sesn2	6	down
Genetic Information Processing	Folding, sorting and degradation	ko04141	rno04141	Protein processing in endoplasmic reticulum	6.16%	1.85%	3.33	0.001553003	0.017211539	ENSRNOG00000000902;ENSRNOG00000007029;ENSRNOG00000007219;ENSRNOG00000009920;ENSRNOG00000020938;ENSRNOG00000045654;ENSRNOG00000050647;ENSRNOG00000059714;NewGene_13113	Hsph1;Dnaja1;LOC103692716;LOC680121;Ppp1r15a;Hspa1a;LOC108348108;Hsp90aa1;NewGene_13113	9	down
Cellular Processes	Cellular community - eukaryotes	ko04510	rno04510	Focal adhesion	6.85%	2.23%	3.07	0.001588244	0.017211539	ENSRNOG00000002667;ENSRNOG00000004516;ENSRNOG00000005731;ENSRNOG00000007281;ENSRNOG00000011292;ENSRNOG00000011502;ENSRNOG00000012471;ENSRNOG00000052925;ENSRNOG00000059507;ENSRNOG00000060518	Lamc2;Itgbl1;Birc3;Flnc;Col1a2;Col9a2;Thbs4;NEWGENE_621351;Lamc3;AABR07015057.1	10	up&down
Cellular Processes	Transport and catabolism	ko04145	rno04145	Phagosome	8.22%	3.03%	2.71	0.001588379	0.017211539	ENSRNOG00000000451;ENSRNOG00000001480;ENSRNOG00000004516;ENSRNOG00000012471;ENSRNOG00000018251;ENSRNOG00000021157;ENSRNOG00000032708;ENSRNOG00000032844;ENSRNOG00000033215;ENSRNOG00000040052;ENSRNOG00000046834;NewGene_12886	RT1-Ba;Ncf1;Itgbl1;Thbs4;Mrc1;Ctss;RT1-Bb;RT1-Da;RT1-Db1;RT1-M6-2;C3;NewGene_12886	12	up&down
Human Diseases	Cancer: specific types	ko05217	rno05217	Basal cell carcinoma	3.42%	0.60%	5.69	0.001825706	0.018625725	ENSRNOG00000009694;ENSRNOG00000013090;ENSRNOG00000014385;ENSRNOG00000017409;ENSRNOG00000019822	Bmp4;Gadd45g;Wnt2b;Wnt6;Gadd45b	5	up&down
Human Diseases	Infectious disease: bacterial	ko05134	rno05134	Legionellosis	3.42%	0.61%	5.61	0.001948177	0.018625725	ENSRNOG00000009920;ENSRNOG00000014525;ENSRNOG00000045654;ENSRNOG00000046834;ENSRNOG00000050647	LOC680121;Hspd1;Hspa1a;C3;LOC108348108	5	up&down
Environmental Information Processing	Signal transduction	ko04010	rno04010	MAPK signaling pathway	8.22%	3.12%	2.64	0.002022222	0.018625725	ENSRNOG00000007036;ENSRNOG00000007281;ENSRNOG00000009920;ENSRNOG00000013090;ENSRNOG00000017392;ENSRNOG00000018414;ENSRNOG00000019822;ENSRNOG00000020369;ENSRNOG00000023546;ENSRNOG00000032703;ENSRNOG00000045654;ENSRNOG00000050647	Tgfbr1;Flnc;LOC680121;Gadd45g;Fgf2;Csf1r;Gadd45b;Igf2;Hspb1;Rasgrp3;Hspa1a;LOC108348108	12	up&down
Environmental Information Processing	Signal transduction	ko04151	rno04151	PI3K-Akt signaling pathway	10.27%	4.50%	2.28	0.00236129	0.020713074	ENSRNOG00000002667;ENSRNOG00000007219;ENSRNOG00000009348;ENSRNOG00000011292;ENSRNOG00000011502;ENSRNOG00000012471;ENSRNOG00000017392;ENSRNOG00000018414;ENSRNOG00000020369;ENSRNOG00000021401;ENSRNOG00000052925;ENSRNOG00000059507;ENSRNOG00000059714;ENSRNOG00000060518;NewGene_13113	Lamc2;LOC103692716;Nos3;Col1a2;Col9a2;Thbs4;Fgf2;Csf1r;Igf2;Lpar5;NEWGENE_621351;Lamc3;Hsp90aa1;AABR07015057.1;NewGene_13113	15	up&down
Human Diseases	Infectious disease: parasitic	ko05140	rno05140	Leishmaniasis	5.48%	1.66%	3.31	0.002933951	0.024566579	ENSRNOG00000000451;ENSRNOG00000001480;ENSRNOG00000002525;ENSRNOG00000032708;ENSRNOG00000032844;ENSRNOG00000033215;ENSRNOG00000046834;NewGene_12886	RT1-Ba;Ncf1;Ptgs2;RT1-Bb;RT1-Da;RT1-Db1;C3;NewGene_12886	8	up&down
Organismal Systems	Immune system	ko04640	rno04640	Hematopoietic cell lineage	5.48%	1.79%	3.06	0.004682591	0.035863518	ENSRNOG00000000451;ENSRNOG00000016294;ENSRNOG00000018414;ENSRNOG00000020699;ENSRNOG00000032708;ENSRNOG00000032844;ENSRNOG00000033215;ENSRNOG00000036672	RT1-Ba;Cd4;Csf1r;Cd37;RT1-Bb;RT1-Da;RT1-Db1;Sectm1a	8	up
Organismal Systems	Digestive system	ko04979	rno04979	Cholesterol metabolism	2.74%	0.47%	5.84	0.00480058	0.035863518	ENSRNOG00000007545;ENSRNOG00000012062;ENSRNOG00000016488;ENSRNOG00000018426	Angptl4;Npc2;Pltp;NEWGENE_2134	4	up&down
Human Diseases	Cancer: specific types	ko05224	rno05224	Breast cancer	4.79%	1.43%	3.36	0.004867192	0.035863518	ENSRNOG00000013090;ENSRNOG00000014011;ENSRNOG00000014385;ENSRNOG00000017392;ENSRNOG00000017409;ENSRNOG00000019358;ENSRNOG00000019822	Gadd45g;Dll4;Wnt2b;Fgf2;Wnt6;Esr1;Gadd45b	7	up&down
Human Diseases	Infectious disease: bacterial	ko05152	rno05152	Tuberculosis	6.85%	2.70%	2.54	0.006206538	0.043973444	ENSRNOG00000000451;ENSRNOG00000014525;ENSRNOG00000016308;ENSRNOG00000018251;ENSRNOG00000018735;ENSRNOG00000021157;ENSRNOG00000032708;ENSRNOG00000032844;ENSRNOG00000033215;ENSRNOG00000046834	RT1-Ba;Hspd1;Il10ra;Mrc1;Cd74;Ctss;RT1-Bb;RT1-Da;RT1-Db1;C3	10	up&down
Environmental Information Processing	Signaling molecules and interaction	ko04060	rno04060	Cytokine-cytokine receptor interaction	6.85%	2.77%	2.47	0.007399329	0.050482751	ENSRNOG00000002968;ENSRNOG00000003546;ENSRNOG00000006736;ENSRNOG00000007036;ENSRNOG00000009694;ENSRNOG00000013589;ENSRNOG00000016294;ENSRNOG00000016308;ENSRNOG00000018414;ENSRNOG00000018752	Tnfsf4;Tnfrsf12a;Ccr3;Tgfbr1;Bmp4;Cxcl12;Cd4;Il10ra;Csf1r;Clcf1	10	up&down
Organismal Systems	Immune system	ko04610	rno04610	Complement and coagulation cascades	3.42%	0.89%	3.83	0.009891962	0.065078699	ENSRNOG00000000419;ENSRNOG00000001414;ENSRNOG00000019330;ENSRNOG00000030715;ENSRNOG00000046834	Cfb;Serpine1;Procr;Cfh;C3	5	up&down
Organismal Systems	Endocrine system	ko04926	rno04926	Relaxin signaling pathway	4.11%	1.27%	3.22	0.010917888	0.069351373	ENSRNOG00000007036;ENSRNOG00000009348;ENSRNOG00000011292;ENSRNOG00000017539;ENSRNOG00000052925;ENSRNOG00000060518	Tgfbr1;Nos3;Col1a2;Mmp9;NEWGENE_621351;AABR07015057.1	6	up&down
Environmental Information Processing	Signaling molecules and interaction	ko04514	rno04514	Cell adhesion molecules	6.85%	2.97%	2.31	0.0116048	0.071257541	ENSRNOG00000000451;ENSRNOG00000000699;ENSRNOG00000001419;ENSRNOG00000002723;ENSRNOG00000016294;ENSRNOG00000019202;ENSRNOG00000032708;ENSRNOG00000032844;ENSRNOG00000033215;ENSRNOG00000040052	RT1-Ba;Selplg;Cldn15;Sele;Cd4;PVR;RT1-Bb;RT1-Da;RT1-Db1;RT1-M6-2	10	up&down
Human Diseases	Infectious disease: viral	ko05165	rno05165	Human papillomavirus infection	7.53%	3.48%	2.17	0.012962329	0.077025723	ENSRNOG00000002525;ENSRNOG00000002667;ENSRNOG00000011292;ENSRNOG00000011502;ENSRNOG00000012471;ENSRNOG00000014385;ENSRNOG00000017409;ENSRNOG00000040052;ENSRNOG00000052925;ENSRNOG00000059507;ENSRNOG00000060518	Ptgs2;Lamc2;Col1a2;Col9a2;Thbs4;Wnt2b;Wnt6;RT1-M6-2;NEWGENE_621351;Lamc3;AABR07015057.1	11	up&down
Human Diseases	Cancer: specific types	ko05216	rno05216	Thyroid cancer	2.05%	0.36%	5.66	0.015755105	0.090695508	ENSRNOG00000013090;ENSRNOG00000014751;ENSRNOG00000019822	Gadd45g;Ret;Gadd45b	3	down
Human Diseases	Endocrine and metabolic disease	ko04931	rno04931	Insulin resistance	3.42%	1.03%	3.33	0.017195247	0.095986227	ENSRNOG00000000658;ENSRNOG00000002946;ENSRNOG00000007319;ENSRNOG00000009348;NewGene_12860	Acacb;Socs3;Trib3;Nos3;NewGene_12860	5	up&down
Cellular Processes	Cell growth and death	ko04215	rno04215	Apoptosis - multiple species	2.05%	0.38%	5.4	0.01790267	0.096995893	ENSRNOG00000005731;ENSRNOG00000018770;ENSRNOG00000043311	Birc3;Pmaip1;Birc7	3	up&down
Human Diseases	Cancer: specific types	ko05226	rno05226	Gastric cancer	4.11%	1.47%	2.8	0.020679982	0.108842012	ENSRNOG00000007036;ENSRNOG00000013090;ENSRNOG00000014385;ENSRNOG00000017392;ENSRNOG00000017409;ENSRNOG00000019822	Tgfbr1;Gadd45g;Wnt2b;Fgf2;Wnt6;Gadd45b	6	up&down
Environmental Information Processing	Signaling molecules and interaction	ko04061	rno04061	Viral protein interaction with cytokine and cytokine receptor	2.74%	0.76%	3.6	0.02514738	0.128678114	ENSRNOG00000006736;ENSRNOG00000013589;ENSRNOG00000016308;ENSRNOG00000018414	Ccr3;Cxcl12;Il10ra;Csf1r	4	up
Environmental Information Processing	Signal transduction	ko04668	rno04668	TNF signaling pathway	3.42%	1.14%	3	0.025867644	0.128786281	ENSRNOG00000002525;ENSRNOG00000002723;ENSRNOG00000002946;ENSRNOG00000005731;ENSRNOG00000017539	Ptgs2;Sele;Socs3;Birc3;Mmp9	5	down
Organismal Systems	Immune system	ko04670	rno04670	Leukocyte transendothelial migration	3.42%	1.16%	2.95	0.02741047	0.13287624	ENSRNOG00000001419;ENSRNOG00000001480;ENSRNOG00000013589;ENSRNOG00000017539;NewGene_12886	Cldn15;Ncf1;Cxcl12;Mmp9;NewGene_12886	5	up&down
Human Diseases	Infectious disease: bacterial	ko05150	rno05150	Staphylococcus aureus infection	6.16%	3.01%	2.05	0.032286901	0.15250223	ENSRNOG00000000419;ENSRNOG00000000451;ENSRNOG00000000699;ENSRNOG00000013231;ENSRNOG00000030715;ENSRNOG00000032708;ENSRNOG00000032844;ENSRNOG00000033215;ENSRNOG00000046834	Cfb;RT1-Ba;Selplg;Ptafr;Cfh;RT1-Bb;RT1-Da;RT1-Db1;C3	9	up&down
Human Diseases	Cancer: specific types	ko05225	rno05225	Hepatocellular carcinoma	4.11%	1.68%	2.44	0.03671954	0.169103144	ENSRNOG00000007036;ENSRNOG00000013090;ENSRNOG00000014385;ENSRNOG00000017409;ENSRNOG00000019822;ENSRNOG00000020369	Tgfbr1;Gadd45g;Wnt2b;Wnt6;Gadd45b;Igf2	6	up&down
Cellular Processes	Cell growth and death	ko04210	rno04210	Apoptosis	4.11%	1.70%	2.42	0.038336529	0.170713221	ENSRNOG00000005731;ENSRNOG00000013090;ENSRNOG00000014064;ENSRNOG00000018770;ENSRNOG00000019822;ENSRNOG00000021157	Birc3;Gadd45g;Ctsh;Pmaip1;Gadd45b;Ctss	6	up&down
Environmental Information Processing	Signal transduction	ko04390	rno04390	Hippo signaling pathway	4.11%	1.71%	2.41	0.039161847	0.170713221	ENSRNOG00000001414;ENSRNOG00000005731;ENSRNOG00000007036;ENSRNOG00000009694;ENSRNOG00000014385;ENSRNOG00000017409	Serpine1;Birc3;Tgfbr1;Bmp4;Wnt2b;Wnt6	6	up&down
Organismal Systems	Immune system	ko04611	rno04611	Platelet activation	3.42%	1.28%	2.67	0.039849343	0.170713221	ENSRNOG00000009348;ENSRNOG00000011292;ENSRNOG00000013902;ENSRNOG00000052925;ENSRNOG00000060518	Nos3;Col1a2;P2ry12;NEWGENE_621351;AABR07015057.1	5	up&down
Human Diseases	Drug resistance: antineoplastic	ko01522	rno01522	Endocrine resistance	2.74%	0.92%	2.98	0.045692408	0.188899943	ENSRNOG00000014011;ENSRNOG00000017539;ENSRNOG00000018646;ENSRNOG00000019358	Dll4;Mmp9;Hbegf;Esr1	4	down
Cellular Processes	Cell growth and death	ko04218	rno04218	Cellular senescence	4.11%	1.78%	2.31	0.046172878	0.188899943	ENSRNOG00000001195;ENSRNOG00000001414;ENSRNOG00000007036;ENSRNOG00000013090;ENSRNOG00000019822;ENSRNOG00000040052	Trpv4;Serpine1;Tgfbr1;Gadd45g;Gadd45b;RT1-M6-2	6	up&down
Metabolism	Glycan biosynthesis and metabolism	ko00511	rno00511	Other glycan degradation	1.37%	0.24%	5.73	0.047171014	0.188899943	ENSRNOG00000023910;ENSRNOG00000025274	Man2b1;Hexb	2	up
Human Diseases	Endocrine and metabolic disease	ko04940	rno04940	Type I diabetes mellitus	4.11%	1.81%	2.28	0.048991275	0.192015074	ENSRNOG00000000451;ENSRNOG00000014525;ENSRNOG00000032708;ENSRNOG00000032844;ENSRNOG00000033215;ENSRNOG00000040052	RT1-Ba;Hspd1;RT1-Bb;RT1-Da;RT1-Db1;RT1-M6-2	6	up&down
Metabolism	Glycan biosynthesis and metabolism	ko00531	rno00531	Glycosaminoglycan degradation	1.37%	0.25%	5.53	0.050378881	0.193340002	ENSRNOG00000011150;ENSRNOG00000025274	Arsb;Hexb	2	up
Human Diseases	Cancer: specific types	ko05215	rno05215	Prostate cancer	2.74%	0.99%	2.76	0.057117785	0.214728514	ENSRNOG00000007219;ENSRNOG00000017539;ENSRNOG00000059714;NewGene_13113	LOC103692716;Mmp9;Hsp90aa1;NewGene_13113	4	down
Human Diseases	Cancer: specific types	ko05210	rno05210	Colorectal cancer	2.74%	1%	2.74	0.058644534	0.215929303	ENSRNOG00000007036;ENSRNOG00000013090;ENSRNOG00000018770;ENSRNOG00000019822	Tgfbr1;Gadd45g;Pmaip1;Gadd45b	4	up&down
Environmental Information Processing	Signal transduction	ko04370	rno04370	VEGF signaling pathway	2.05%	0.61%	3.36	0.05978157	0.215929303	ENSRNOG00000002525;ENSRNOG00000009348;ENSRNOG00000023546	Ptgs2;Nos3;Hspb1	3	down
Organismal Systems	Immune system	ko04658	rno04658	Th1 and Th2 cell differentiation	4.11%	1.95%	2.11	0.065794551	0.233077862	ENSRNOG00000000451;ENSRNOG00000014011;ENSRNOG00000016294;ENSRNOG00000032708;ENSRNOG00000032844;ENSRNOG00000033215	RT1-Ba;Dll4;Cd4;RT1-Bb;RT1-Da;RT1-Db1	6	up&down
Cellular Processes	Transport and catabolism	ko04144	rno04144	Endocytosis	5.48%	2.96%	1.85	0.068022832	0.236333384	ENSRNOG00000007036;ENSRNOG00000009920;ENSRNOG00000012280;ENSRNOG00000021100;ENSRNOG00000040052;ENSRNOG00000045654;ENSRNOG00000050647;NewGene_4031	Tgfbr1;LOC680121;Ptx3;Tnfaip8l2;RT1-M6-2;Hspa1a;LOC108348108;NewGene_4031	8	up&down
Human Diseases	Infectious disease: parasitic	ko05146	rno05146	Amoebiasis	4.11%	1.97%	2.08	0.069279443	0.236333384	ENSRNOG00000002667;ENSRNOG00000011292;ENSRNOG00000023546;ENSRNOG00000052925;ENSRNOG00000059507;ENSRNOG00000060518	Lamc2;Col1a2;Hspb1;NEWGENE_621351;Lamc3;AABR07015057.1	6	up&down
Organismal Systems	Digestive system	ko04974	rno04974	Protein digestion and absorption	2.74%	1.07%	2.56	0.071634251	0.239923329	ENSRNOG00000011292;ENSRNOG00000011502;ENSRNOG00000052925;ENSRNOG00000060518	Col1a2;Col9a2;NEWGENE_621351;AABR07015057.1	4	up&down
Organismal Systems	Aging	ko04213	rno04213	Longevity regulating pathway - multiple species	2.05%	0.66%	3.09	0.072937282	0.239925269	ENSRNOG00000009920;ENSRNOG00000045654;ENSRNOG00000050647	LOC680121;Hspa1a;LOC108348108	3	down
Human Diseases	Cancer: specific types	ko05218	rno05218	Melanoma	2.05%	0.69%	2.98	0.079959571	0.258410432	ENSRNOG00000013090;ENSRNOG00000017392;ENSRNOG00000019822	Gadd45g;Fgf2;Gadd45b	3	down
Metabolism	Amino acid metabolism	ko00400	rno00400	Phenylalanine, tyrosine and tryptophan biosynthesis	0.68%	0.07%	9.67	0.098870168	0.314015961	ENSRNOG00000020148	Il4i1	1	up
Human Diseases	Immune disease	ko05321	rno05321	Inflammatory bowel disease	3.42%	1.69%	2.03	0.101639177	0.317339089	ENSRNOG00000000451;ENSRNOG00000027145;ENSRNOG00000032708;ENSRNOG00000032844;ENSRNOG00000033215	RT1-Ba;Rora;RT1-Bb;RT1-Da;RT1-Db1	5	up&down
Human Diseases	Cancer: specific types	ko05220	rno05220	Chronic myeloid leukemia	2.05%	0.78%	2.64	0.10534595	0.323430548	ENSRNOG00000007036;ENSRNOG00000013090;ENSRNOG00000019822	Tgfbr1;Gadd45g;Gadd45b	3	up&down
Cellular Processes	Cell growth and death	ko04110	rno04110	Cell cycle	2.74%	1.24%	2.21	0.107765849	0.325436127	ENSRNOG00000013090;ENSRNOG00000019822;ENSRNOG00000029055;ENSRNOG00000033153	Gadd45g;Gadd45b;Ttk;Sfn	4	up&down
Metabolism	Metabolism of cofactors and vitamins	ko00740	rno00740	Riboflavin metabolism	0.68%	0.08%	8.6	0.110525462	0.328386347	ENSRNOG00000046261	Acp5	1	up
Human Diseases	Immune disease	ko05332	rno05332	Graft-versus-host disease	3.42%	1.76%	1.94	0.115569288	0.337921894	ENSRNOG00000000451;ENSRNOG00000032708;ENSRNOG00000032844;ENSRNOG00000033215;ENSRNOG00000040052	RT1-Ba;RT1-Bb;RT1-Da;RT1-Db1;RT1-M6-2	5	up&down
Human Diseases	Cancer: specific types	ko05219	rno05219	Bladder cancer	1.37%	0.41%	3.36	0.11895215	0.342378722	ENSRNOG00000017539;ENSRNOG00000018646	Mmp9;Hbegf	2	down
Cellular Processes	Cell growth and death	ko04217	rno04217	Necroptosis	3.42%	1.84%	1.86	0.132270722	0.370107317	ENSRNOG00000005731;ENSRNOG00000007219;ENSRNOG00000042070;ENSRNOG00000059714;NewGene_13113	Birc3;LOC103692716;Ticam2;Hsp90aa1;NewGene_13113	5	up&down
Human Diseases	Infectious disease: viral	ko05166	rno05166	Human T-cell leukemia virus 1 infection	5.48%	3.45%	1.59	0.132604164	0.370107317	ENSRNOG00000000451;ENSRNOG00000007036;ENSRNOG00000016294;ENSRNOG00000020552;ENSRNOG00000032708;ENSRNOG00000032844;ENSRNOG00000033215;ENSRNOG00000040052	RT1-Ba;Tgfbr1;Cd4;Fosl1;RT1-Bb;RT1-Da;RT1-Db1;RT1-M6-2	8	up&down
Human Diseases	Infectious disease: viral	ko05164	rno05164	Influenza A	3.42%	1.89%	1.82	0.141997148	0.390408499	ENSRNOG00000000451;ENSRNOG00000002946;ENSRNOG00000032708;ENSRNOG00000032844;ENSRNOG00000033215	RT1-Ba;Socs3;RT1-Bb;RT1-Da;RT1-Db1	5	up&down
Human Diseases	Cancer: specific types	ko05212	rno05212	Pancreatic cancer	2.05%	0.91%	2.25	0.14838661	0.401976111	ENSRNOG00000007036;ENSRNOG00000013090;ENSRNOG00000019822	Tgfbr1;Gadd45g;Gadd45b	3	up&down
Cellular Processes	Cellular community - eukaryotes	ko04550	rno04550	Signaling pathways regulating pluripotency of stem cells	2.74%	1.43%	1.91	0.157815864	0.421323817	ENSRNOG00000009694;ENSRNOG00000014385;ENSRNOG00000017392;ENSRNOG00000017409	Bmp4;Wnt2b;Fgf2;Wnt6	4	up&down
Organismal Systems	Endocrine system	ko04914	rno04914	Progesterone-mediated oocyte maturation	2.05%	0.95%	2.17	0.160706541	0.42291195	ENSRNOG00000007219;ENSRNOG00000059714;NewGene_13113	LOC103692716;Hsp90aa1;NewGene_13113	3	down
Environmental Information Processing	Signal transduction	ko04350	rno04350	TGF-beta signaling pathway	2.05%	0.96%	2.15	0.163834464	0.425070886	ENSRNOG00000007036;ENSRNOG00000009694;ENSRNOG00000030210	Tgfbr1;Bmp4;Fndc1	3	up
Metabolism	Amino acid metabolism	ko00270	rno00270	Cysteine and methionine metabolism	1.37%	0.50%	2.71	0.167803485	0.426595414	ENSRNOG00000000158;ENSRNOG00000020148	Cdo1;Il4i1	2	up&down
Environmental Information Processing	Signaling molecules and interaction	ko04080	rno04080	Neuroactive ligand-receptor interaction	5.48%	3.67%	1.49	0.169053668	0.426595414	ENSRNOG00000007477;ENSRNOG00000011824;ENSRNOG00000013231;ENSRNOG00000014524;ENSRNOG00000015788;ENSRNOG00000018003;ENSRNOG00000029756;ENSRNOG00000046834	Edn3;Trh;Ptafr;S1pr3;LOC100911796;F2rl1;P2ry13;C3	8	up&down
Metabolism	Amino acid metabolism	ko00380	rno00380	Tryptophan metabolism	1.37%	0.52%	2.62	0.177027954	0.440681252	ENSRNOG00000011250;ENSRNOG00000020148	Inmt;Il4i1	2	up&down
Human Diseases	Infectious disease: bacterial	ko05132	rno05132	Salmonella infection	4.11%	2.66%	1.54	0.194552531	0.469648492	ENSRNOG00000005731;ENSRNOG00000007219;ENSRNOG00000007281;ENSRNOG00000036829;ENSRNOG00000059714;NewGene_13113	Birc3;LOC103692716;Flnc;Nckap1l;Hsp90aa1;NewGene_13113	6	up&down
Metabolism	Metabolism of other amino acids	ko00430	rno00430	Taurine and hypotaurine metabolism	0.68%	0.15%	4.55	0.198534949	0.469648492	ENSRNOG00000000158	Cdo1	1	down
Metabolism	Glycan biosynthesis and metabolism	ko00603	rno00603	Glycosphingolipid biosynthesis - globo and isoglobo series	0.68%	0.15%	4.55	0.198534949	0.469648492	ENSRNOG00000025274	Hexb	1	up
Metabolism	Amino acid metabolism	ko00330	rno00330	Arginine and proline metabolism	1.37%	0.57%	2.42	0.200407751	0.469648492	ENSRNOG00000009348;ENSRNOG00000027739	Nos3;Cndp1	2	up&down
Human Diseases	Infectious disease: viral	ko05168	rno05168	Herpes simplex virus 1 infection	7.53%	5.65%	1.33	0.202567722	0.469648492	ENSRNOG00000000451;ENSRNOG00000002946;ENSRNOG00000004516;ENSRNOG00000005731;ENSRNOG00000018735;ENSRNOG00000032708;ENSRNOG00000032844;ENSRNOG00000033215;ENSRNOG00000040052;ENSRNOG00000046834;ENSRNOG00000048881	RT1-Ba;Socs3;Itgbl1;Birc3;Cd74;RT1-Bb;RT1-Da;RT1-Db1;RT1-M6-2;C3;RGD1563400	11	up&down
Human Diseases	Infectious disease: viral	ko05167	rno05167	Kaposi sarcoma-associated herpesvirus infection	3.42%	2.14%	1.6	0.203961631	0.469648492	ENSRNOG00000002525;ENSRNOG00000006736;ENSRNOG00000017392;ENSRNOG00000040052;ENSRNOG00000046834	Ptgs2;Ccr3;Fgf2;RT1-M6-2;C3	5	up&down
Metabolism	Nucleotide metabolism	ko00240	rno00240	Pyrimidine metabolism	1.37%	0.59%	2.31	0.214606151	0.479026272	ENSRNOG00000004972;ENSRNOG00000013215	Upp1;Dctd	2	up&down
Organismal Systems	Sensory system	ko04750	rno04750	Inflammatory mediator regulation of TRP channels	2.05%	1.10%	1.87	0.216069471	0.479026272	ENSRNOG00000001195;ENSRNOG00000018003;NewGene_11805	Trpv4;F2rl1;NewGene_11805	3	down
Human Diseases	Cancer: specific types	ko05213	rno05213	Endometrial cancer	1.37%	0.60%	2.28	0.219360629	0.479026272	ENSRNOG00000013090;ENSRNOG00000019822	Gadd45g;Gadd45b	2	down
Metabolism	Metabolism of other amino acids	ko00450	rno00450	Selenocompound metabolism	0.68%	0.18%	3.87	0.229259978	0.479026272	ENSRNOG00000011250	Inmt	1	down
Human Diseases	Neurodegenerative disease	ko05020	rno05020	Prion disease	4.11%	2.82%	1.46	0.229275668	0.479026272	ENSRNOG00000001480;ENSRNOG00000009920;ENSRNOG00000021164;ENSRNOG00000045654;ENSRNOG00000050647;NewGene_12886	Ncf1;LOC680121;Stip1;Hspa1a;LOC108348108;NewGene_12886	6	up&down
Genetic Information Processing	Transcription	ko03040	rno03040	Spliceosome	2.74%	1.68%	1.63	0.231234322	0.479026272	ENSRNOG00000009920;ENSRNOG00000011932;ENSRNOG00000045654;ENSRNOG00000050647	LOC680121;Snrpa1;Hspa1a;LOC108348108	4	down
Organismal Systems	Immune system	ko04062	rno04062	Chemokine signaling pathway	2.74%	1.68%	1.63	0.231234322	0.479026272	ENSRNOG00000001480;ENSRNOG00000006736;ENSRNOG00000013589;NewGene_12886	Ncf1;Ccr3;Cxcl12;NewGene_12886	4	up
Environmental Information Processing	Membrane transport	ko02010	rno02010	ABC transporters	1.37%	0.63%	2.18	0.233674462	0.479026272	ENSRNOG00000012892;ENSRNOG00000059326	Abca4;Abca9	2	up&down
Metabolism	Lipid metabolism	ko00061	rno00061	Fatty acid biosynthesis	0.68%	0.19%	3.68	0.239239407	0.479026272	ENSRNOG00000000658	Acacb	1	up
Metabolism	Amino acid metabolism	ko00220	rno00220	Arginine biosynthesis	0.68%	0.19%	3.68	0.239239407	0.479026272	ENSRNOG00000009348	Nos3	1	down
Metabolism	Glycan biosynthesis and metabolism	ko00604	rno00604	Glycosphingolipid biosynthesis - ganglio series	0.68%	0.19%	3.68	0.239239407	0.479026272	ENSRNOG00000025274	Hexb	1	up
Metabolism	Metabolism of cofactors and vitamins	ko00670	rno00670	One carbon pool by folate	0.68%	0.19%	3.68	0.239239407	0.479026272	ENSRNOG00000010833	Mthfd2	1	down
Environmental Information Processing	Signal transduction	ko04150	rno04150	mTOR signaling pathway	2.74%	1.74%	1.58	0.247985994	0.491200328	ENSRNOG00000010047;ENSRNOG00000014385;ENSRNOG00000017409;ENSRNOG00000042785	Ddit4l;Wnt2b;Wnt6;Sesn2	4	up&down
Human Diseases	Cancer: specific types	ko05223	rno05223	Non-small cell lung cancer	1.37%	0.66%	2.06	0.252840649	0.491710468	ENSRNOG00000013090;ENSRNOG00000019822	Gadd45g;Gadd45b	2	down
Cellular Processes	Cell motility	ko04810	rno04810	Regulation of actin cytoskeleton	3.42%	2.33%	1.47	0.253582113	0.491710468	ENSRNOG00000004516;ENSRNOG00000013589;ENSRNOG00000017392;ENSRNOG00000021401;ENSRNOG00000036829	Itgbl1;Cxcl12;Fgf2;Lpar5;Nckap1l	5	up&down
Human Diseases	Cardiovascular disease	ko05416	rno05416	Viral myocarditis	4.11%	2.95%	1.39	0.26144576	0.49726441	ENSRNOG00000000451;ENSRNOG00000001557;ENSRNOG00000032708;ENSRNOG00000032844;ENSRNOG00000033215;ENSRNOG00000040052	RT1-Ba;Cxadr;RT1-Bb;RT1-Da;RT1-Db1;RT1-M6-2	6	up&down
Human Diseases	Infectious disease: viral	ko05163	rno05163	Human cytomegalovirus infection	3.42%	2.36%	1.45	0.263370752	0.49726441	ENSRNOG00000002525;ENSRNOG00000006736;ENSRNOG00000013589;ENSRNOG00000016308;ENSRNOG00000040052	Ptgs2;Ccr3;Cxcl12;Il10ra;RT1-M6-2	5	up&down
Human Diseases	Infectious disease: bacterial	ko05133	rno05133	Pertussis	1.37%	0.69%	1.98	0.267244101	0.49726441	ENSRNOG00000042070;ENSRNOG00000046834	Ticam2;C3	2	up
Human Diseases	Cancer: specific types	ko05214	rno05214	Glioma	1.37%	0.69%	1.98	0.267244101	0.49726441	ENSRNOG00000013090;ENSRNOG00000019822	Gadd45g;Gadd45b	2	down
Human Diseases	Immune disease	ko05323	rno05323	Rheumatoid arthritis	4.11%	3%	1.37	0.274644374	0.504956013	ENSRNOG00000000451;ENSRNOG00000013589;ENSRNOG00000032708;ENSRNOG00000032844;ENSRNOG00000033215;ENSRNOG00000046261	RT1-Ba;Cxcl12;RT1-Bb;RT1-Da;RT1-Db1;Acp5	6	up
Environmental Information Processing	Signal transduction	ko04064	rno04064	NF-kappa B signaling pathway	4.11%	3.01%	1.37	0.276860168	0.504956013	ENSRNOG00000002525;ENSRNOG00000005731;ENSRNOG00000013090;ENSRNOG00000013589;ENSRNOG00000019822;ENSRNOG00000042070	Ptgs2;Birc3;Gadd45g;Cxcl12;Gadd45b;Ticam2	6	up&down
Environmental Information Processing	Signal transduction	ko04071	rno04071	Sphingolipid signaling pathway	2.05%	1.27%	1.61	0.285297686	0.512291522	ENSRNOG00000009348;ENSRNOG00000014524;ENSRNOG00000015788	Nos3;S1pr3;LOC100911796	3	up&down
Organismal Systems	Endocrine system	ko04920	rno04920	Adipocytokine signaling pathway	1.37%	0.73%	1.89	0.286444145	0.512291522	ENSRNOG00000000658;ENSRNOG00000002946	Acacb;Socs3	2	up&down
Metabolism	Metabolism of cofactors and vitamins	ko00830	rno00830	Retinol metabolism	1.37%	0.73%	1.86	0.291238176	0.515857093	ENSRNOG00000009582;ENSRNOG00000046643	Rpe65;Cyp3a9	2	up
Organismal Systems	Environmental adaptation	ko04710	rno04710	Circadian rhythm	0.68%	0.24%	2.87	0.296477523	0.520136006	ENSRNOG00000027145	Rora	1	down
Organismal Systems	Immune system	ko04672	rno04672	Intestinal immune network for IgA production	3.42%	2.50%	1.37	0.300790665	0.522724591	ENSRNOG00000000451;ENSRNOG00000013589;ENSRNOG00000032708;ENSRNOG00000032844;ENSRNOG00000033215	RT1-Ba;Cxcl12;RT1-Bb;RT1-Da;RT1-Db1	5	up
Metabolism	Amino acid metabolism	ko00340	rno00340	Histidine metabolism	0.68%	0.25%	2.76	0.305592288	0.526105758	ENSRNOG00000027739	Cndp1	1	up
Human Diseases	Cancer: overview	ko05204	rno05204	Chemical carcinogenesis	1.37%	0.77%	1.78	0.310368887	0.52938163	ENSRNOG00000002525;ENSRNOG00000046643	Ptgs2;Cyp3a9	2	up&down
Metabolism	Amino acid metabolism	ko00360	rno00360	Phenylalanine metabolism	0.68%	0.26%	2.67	0.314589761	0.531068674	ENSRNOG00000020148	Il4i1	1	up
Environmental Information Processing	Signal transduction	ko04068	rno04068	FoxO signaling pathway	2.05%	1.35%	1.52	0.317123865	0.531068674	ENSRNOG00000007036;ENSRNOG00000013090;ENSRNOG00000019822	Tgfbr1;Gadd45g;Gadd45b	3	up&down
Organismal Systems	Immune system	ko04621	rno04621	NOD-like receptor signaling pathway	2.74%	1.96%	1.4	0.320066493	0.531167721	ENSRNOG00000005731;ENSRNOG00000007219;ENSRNOG00000059714;NewGene_13113	Birc3;LOC103692716;Hsp90aa1;NewGene_13113	4	down
Human Diseases	Cancer: overview	ko05203	rno05203	Viral carcinogenesis	2.74%	2.01%	1.36	0.337686849	0.545878623	ENSRNOG00000006736;ENSRNOG00000018770;ENSRNOG00000040052;ENSRNOG00000046834	Ccr3;Pmaip1;RT1-M6-2;C3	4	up&down
Organismal Systems	Endocrine system	ko04921	rno04921	Oxytocin signaling pathway	2.05%	1.41%	1.46	0.338394762	0.545878623	ENSRNOG00000002525;ENSRNOG00000009348;ENSRNOG00000033796	Ptgs2;Nos3;Kcnj5	3	up&down
Metabolism	Carbohydrate metabolism	ko00650	rno00650	Butanoate metabolism	0.68%	0.28%	2.42	0.340893326	0.545878623	ENSRNOG00000031211	Acsm5	1	up
Organismal Systems	Sensory system	ko04742	rno04742	Taste transduction	1.37%	0.83%	1.65	0.34357366	0.545878623	ENSRNOG00000009450;NewGene_11805	Hcn4;NewGene_11805	2	down
Environmental Information Processing	Signal transduction	ko04066	rno04066	HIF-1 signaling pathway	2.05%	1.43%	1.44	0.345480691	0.545878623	ENSRNOG00000001414;ENSRNOG00000009348;ENSRNOG00000010208	Serpine1;Nos3;Timp1	3	down
Human Diseases	Immune disease	ko05330	rno05330	Allograft rejection	3.42%	2.66%	1.29	0.346710908	0.545878623	ENSRNOG00000000451;ENSRNOG00000032708;ENSRNOG00000032844;ENSRNOG00000033215;ENSRNOG00000040052	RT1-Ba;RT1-Bb;RT1-Da;RT1-Db1;RT1-M6-2	5	up&down
Environmental Information Processing	Signal transduction	ko04371	rno04371	Apelin signaling pathway	2.05%	1.45%	1.42	0.356097599	0.55412073	ENSRNOG00000001414;ENSRNOG00000007036;ENSRNOG00000009348	Serpine1;Tgfbr1;Nos3	3	up&down
Human Diseases	Cardiovascular disease	ko05410	rno05410	Hypertrophic cardiomyopathy	1.37%	0.87%	1.58	0.362327835	0.55412073	ENSRNOG00000019810;ENSRNOG00000033734	Des;Tnnt2	2	up&down
Metabolism	Lipid metabolism	ko00062	rno00062	Fatty acid elongation	0.68%	0.31%	2.21	0.366194106	0.55412073	ENSRNOG00000005772	Hacd4	1	up
Metabolism	Metabolism of other amino acids	ko00410	rno00410	beta-Alanine metabolism	0.68%	0.31%	2.21	0.366194106	0.55412073	ENSRNOG00000027739	Cndp1	1	up
Human Diseases	Drug resistance: antineoplastic	ko01524	rno01524	Platinum drug resistance	1.37%	0.88%	1.56	0.366986244	0.55412073	ENSRNOG00000005731;ENSRNOG00000018770	Birc3;Pmaip1	2	down
Human Diseases	Immune disease	ko05320	rno05320	Autoimmune thyroid disease	3.42%	2.75%	1.24	0.375031072	0.561663993	ENSRNOG00000000451;ENSRNOG00000032708;ENSRNOG00000032844;ENSRNOG00000033215;ENSRNOG00000040052	RT1-Ba;RT1-Bb;RT1-Da;RT1-Db1;RT1-M6-2	5	up&down
Environmental Information Processing	Signal transduction	ko04012	rno04012	ErbB signaling pathway	1.37%	0.91%	1.5	0.385485661	0.570284871	ENSRNOG00000002728;ENSRNOG00000018646	Btc;Hbegf	2	down
Organismal Systems	Endocrine system	ko03320	rno03320	PPAR signaling pathway	1.37%	0.92%	1.49	0.390074852	0.570284871	ENSRNOG00000007545;ENSRNOG00000016488	Angptl4;Pltp	2	up&down
Organismal Systems	Endocrine system	ko04917	rno04917	Prolactin signaling pathway	1.37%	0.92%	1.49	0.390074852	0.570284871	ENSRNOG00000002946;ENSRNOG00000019358	Socs3;Esr1	2	down
Organismal Systems	Endocrine system	ko04912	rno04912	GnRH signaling pathway	1.37%	0.96%	1.43	0.408277261	0.592196607	ENSRNOG00000012280;ENSRNOG00000018646	Ptx3;Hbegf	2	down
Metabolism	Lipid metabolism	ko01040	rno01040	Biosynthesis of unsaturated fatty acids	0.68%	0.37%	1.84	0.421540189	0.596687067	ENSRNOG00000005772	Hacd4	1	up
Organismal Systems	Excretory system	ko04960	rno04960	Aldosterone-regulated sodium reabsorption	0.68%	0.37%	1.84	0.421540189	0.596687067	ENSRNOG00000033153	Sfn	1	down
Human Diseases	Infectious disease: parasitic	ko05144	rno05144	Malaria	2.05%	1.62%	1.27	0.422571879	0.596687067	ENSRNOG00000002723;ENSRNOG00000012471;ENSRNOG00000031515	Sele;Thbs4;Klra2	3	up&down
Human Diseases	Infectious disease: viral	ko05161	rno05161	Hepatitis B	2.05%	1.63%	1.26	0.426015839	0.596687067	ENSRNOG00000007036;ENSRNOG00000017539;ENSRNOG00000042070	Tgfbr1;Mmp9;Ticam2	3	up&down
Metabolism	Lipid metabolism	ko00590	rno00590	Arachidonic acid metabolism	1.37%	1%	1.37	0.430656885	0.596687067	ENSRNOG00000002525;ENSRNOG00000003244	Ptgs2;Ltc4s	2	up&down
Organismal Systems	Endocrine system	ko04916	rno04916	Melanogenesis	1.37%	1.01%	1.36	0.435079857	0.596687067	ENSRNOG00000014385;ENSRNOG00000017409	Wnt2b;Wnt6	2	up&down
Human Diseases	Immune disease	ko05322	rno05322	Systemic lupus erythematosus	3.42%	2.98%	1.15	0.441750089	0.596687067	ENSRNOG00000000451;ENSRNOG00000032708;ENSRNOG00000032844;ENSRNOG00000033215;ENSRNOG00000046834	RT1-Ba;RT1-Bb;RT1-Da;RT1-Db1;C3	5	up
Human Diseases	Immune disease	ko05310	rno05310	Asthma	2.74%	2.33%	1.18	0.443045669	0.596687067	ENSRNOG00000000451;ENSRNOG00000032708;ENSRNOG00000032844;ENSRNOG00000033215	RT1-Ba;RT1-Bb;RT1-Da;RT1-Db1	4	up
Metabolism	Amino acid metabolism	ko00250	rno00250	Alanine, aspartate and glutamate metabolism	0.68%	0.40%	1.72	0.443764696	0.596687067	ENSRNOG00000020148	Il4i1	1	up
Metabolism	Carbohydrate metabolism	ko00640	rno00640	Propanoate metabolism	0.68%	0.40%	1.72	0.443764696	0.596687067	ENSRNOG00000000658	Acacb	1	up
Human Diseases	Infectious disease: viral	ko05169	rno05169	Epstein-Barr virus infection	4.79%	4.35%	1.1	0.450647519	0.597667411	ENSRNOG00000000451;ENSRNOG00000013090;ENSRNOG00000019822;ENSRNOG00000032708;ENSRNOG00000032844;ENSRNOG00000033215;ENSRNOG00000040052	RT1-Ba;Gadd45g;Gadd45b;RT1-Bb;RT1-Da;RT1-Db1;RT1-M6-2	7	up&down
Metabolism	Lipid metabolism	ko00591	rno00591	Linoleic acid metabolism	0.68%	0.41%	1.68	0.450982752	0.597667411	ENSRNOG00000046643	Cyp3a9	1	up
Organismal Systems	Digestive system	ko04973	rno04973	Carbohydrate digestion and absorption	0.68%	0.42%	1.65	0.458107776	0.60277339	ENSRNOG00000017693	Slc2a5	1	up
Genetic Information Processing	Folding, sorting and degradation	ko04120	rno04120	Ubiquitin mediated proteolysis	2.05%	1.73%	1.19	0.46339902	0.605411187	ENSRNOG00000002946;ENSRNOG00000005731;ENSRNOG00000043311	Socs3;Birc3;Birc7	3	up&down
Metabolism	Carbohydrate metabolism	ko00620	rno00620	Pyruvate metabolism	0.68%	0.46%	1.49	0.492378561	0.638741647	ENSRNOG00000000658	Acacb	1	up
Organismal Systems	Nervous system	ko04726	rno04726	Serotonergic synapse	1.37%	1.16%	1.18	0.507278009	0.653468175	ENSRNOG00000002525;ENSRNOG00000033796	Ptgs2;Kcnj5	2	up&down
Organismal Systems	Endocrine system	ko04919	rno04919	Thyroid hormone signaling pathway	1.37%	1.18%	1.16	0.515375854	0.658378726	ENSRNOG00000009694;ENSRNOG00000019358	Bmp4;Esr1	2	up&down
Metabolism	Amino acid metabolism	ko00350	rno00350	Tyrosine metabolism	0.68%	0.50%	1.38	0.518238111	0.658378726	ENSRNOG00000020148	Il4i1	1	up
Metabolism	Glycan biosynthesis and metabolism	ko00513	rno00513	Various types of N-glycan biosynthesis	0.68%	0.50%	1.36	0.524495873	0.660510365	ENSRNOG00000025274	Hexb	1	up
Metabolism	Carbohydrate metabolism	ko00520	rno00520	Amino sugar and nucleotide sugar metabolism	0.68%	0.51%	1.33	0.530672899	0.660510365	ENSRNOG00000025274	Hexb	1	up
Human Diseases	Endocrine and metabolic disease	ko04930	rno04930	Type II diabetes mellitus	0.68%	0.51%	1.33	0.530672899	0.660510365	ENSRNOG00000002946	Socs3	1	down
Metabolism	Lipid metabolism	ko00565	rno00565	Ether lipid metabolism	0.68%	0.52%	1.31	0.536770226	0.662168372	ENSRNOG00000012280	Ptx3	1	down
Environmental Information Processing	Signal transduction	ko04310	rno04310	Wnt signaling pathway	2.05%	1.94%	1.06	0.540980762	0.662168372	ENSRNOG00000014385;ENSRNOG00000017409;ENSRNOG00000020552	Wnt2b;Wnt6;Fosl1	3	up&down
Organismal Systems	Endocrine system	ko04913	rno04913	Ovarian steroidogenesis	0.68%	0.53%	1.29	0.542788874	0.662168372	ENSRNOG00000002525	Ptgs2	1	down
Human Diseases	Infectious disease: parasitic	ko05143	rno05143	African trypanosomiasis	1.37%	1.27%	1.08	0.55453571	0.66772602	ENSRNOG00000002723;ENSRNOG00000018003	Sele;F2rl1	2	down
Metabolism	Xenobiotics biodegradation and metabolism	ko00982	rno00982	Drug metabolism - cytochrome P450	0.68%	0.55%	1.25	0.554594154	0.66772602	ENSRNOG00000003510	Fmo2	1	up
Organismal Systems	Endocrine system	ko04923	rno04923	Regulation of lipolysis in adipocytes	0.68%	0.59%	1.15	0.58279951	0.697128601	ENSRNOG00000002525	Ptgs2	1	down
Organismal Systems	Excretory system	ko04961	rno04961	Endocrine and other factor-regulated calcium reabsorption	0.68%	0.60%	1.14	0.588223971	0.699077725	ENSRNOG00000019358	Esr1	1	down
Organismal Systems	Endocrine system	ko04929	rno04929	GnRH secretion	0.68%	0.61%	1.12	0.59357838	0.699861695	ENSRNOG00000033796	Kcnj5	1	up
Human Diseases	Infectious disease: parasitic	ko05142	rno05142	Chagas disease	2.05%	2.12%	0.97	0.600521228	0.699861695	ENSRNOG00000001414;ENSRNOG00000007036;ENSRNOG00000046834	Serpine1;Tgfbr1;C3	3	up&down
Metabolism	Amino acid metabolism	ko00280	rno00280	Valine, leucine and isoleucine degradation	0.68%	0.63%	1.09	0.604080623	0.699861695	ENSRNOG00000020148	Il4i1	1	up
Human Diseases	Cancer: specific types	ko05221	rno05221	Acute myeloid leukemia	0.68%	0.63%	1.09	0.604080623	0.699861695	ENSRNOG00000018414	Csf1r	1	up
Organismal Systems	Endocrine system	ko04910	rno04910	Insulin signaling pathway	1.37%	1.43%	0.96	0.61928151	0.705518696	ENSRNOG00000000658;ENSRNOG00000002946	Acacb;Socs3	2	up&down
Environmental Information Processing	Signal transduction	ko04330	rno04330	Notch signaling pathway	0.68%	0.66%	1.05	0.619330689	0.705518696	ENSRNOG00000014011	Dll4	1	down
Metabolism	Global and overview maps	ko01212	rno01212	Fatty acid metabolism	0.68%	0.66%	1.03	0.624283257	0.705518696	ENSRNOG00000005772	Hacd4	1	up
Human Diseases	Cancer: overview	ko05230	rno05230	Central carbon metabolism in cancer	0.68%	0.66%	1.03	0.624283257	0.705518696	ENSRNOG00000014751	Ret	1	down
Metabolism	Lipid metabolism	ko00140	rno00140	Steroid hormone biosynthesis	0.68%	0.69%	0.99	0.638760248	0.713628068	ENSRNOG00000046643	Cyp3a9	1	up
Human Diseases	Endocrine and metabolic disease	ko04934	rno04934	Cushing syndrome	1.37%	1.48%	0.93	0.639206855	0.713628068	ENSRNOG00000014385;ENSRNOG00000017409	Wnt2b;Wnt6	2	up&down
Organismal Systems	Endocrine system	ko04918	rno04918	Thyroid hormone synthesis	0.68%	0.71%	0.97	0.648102398	0.714644895	ENSRNOG00000016275	Ttr	1	down
Metabolism	Metabolism of other amino acids	ko00480	rno00480	Glutathione metabolism	0.68%	0.73%	0.94	0.657204559	0.714644895	ENSRNOG00000014387	Chac1	1	down
Organismal Systems	Nervous system	ko04721	rno04721	Synaptic vesicle cycle	0.68%	0.73%	0.93	0.661667564	0.714644895	ENSRNOG00000012876	Slc6a13	1	up
Organismal Systems	Endocrine system	ko04924	rno04924	Renin secretion	0.68%	0.73%	0.93	0.661667564	0.714644895	ENSRNOG00000007477	Edn3	1	up
Organismal Systems	Digestive system	ko04971	rno04971	Gastric acid secretion	0.68%	0.73%	0.93	0.661667564	0.714644895	ENSRNOG00000029811	Kcne2	1	down
Organismal Systems	Nervous system	ko04723	rno04723	Retrograde endocannabinoid signaling	1.37%	1.57%	0.87	0.670595476	0.714644895	ENSRNOG00000002525;ENSRNOG00000033796	Ptgs2;Kcnj5	2	up&down
Human Diseases	Cardiovascular disease	ko05412	rno05412	Arrhythmogenic right ventricular cardiomyopathy	0.68%	0.77%	0.89	0.678949818	0.714644895	ENSRNOG00000019810	Des	1	down
Environmental Information Processing	Signal transduction	ko04022	rno04022	cGMP-PKG signaling pathway	1.37%	1.60%	0.85	0.682523259	0.714644895	ENSRNOG00000009348;ENSRNOG00000015788	Nos3;LOC100911796	2	up&down
Human Diseases	Endocrine and metabolic disease	ko04932	rno04932	Non-alcoholic fatty liver disease	1.37%	1.63%	0.84	0.691237523	0.714644895	ENSRNOG00000002946;NewGene_12860	Socs3;NewGene_12860	2	up&down
Human Diseases	Cancer: overview	ko05206	rno05206	MicroRNAs in cancer	1.37%	1.63%	0.84	0.691237523	0.714644895	ENSRNOG00000002525;ENSRNOG00000017539	Ptgs2;Mmp9	2	down
Human Diseases	Drug resistance: antineoplastic	ko01521	rno01521	EGFR tyrosine kinase inhibitor resistance	0.68%	0.80%	0.86	0.691333487	0.714644895	ENSRNOG00000017392	Fgf2	1	down
Human Diseases	Cancer: overview	ko05202	rno05202	Transcriptional misregulation in cancer	3.42%	3.97%	0.86	0.692751902	0.714644895	ENSRNOG00000005731;ENSRNOG00000013090;ENSRNOG00000017539;ENSRNOG00000018414;ENSRNOG00000019822	Birc3;Gadd45g;Mmp9;Csf1r;Gadd45b	5	up&down
Environmental Information Processing	Signal transduction	ko04015	rno04015	Rap1 signaling pathway	2.74%	3.24%	0.85	0.701269584	0.714644895	ENSRNOG00000017392;ENSRNOG00000018414;ENSRNOG00000021401;ENSRNOG00000032703	Fgf2;Csf1r;Lpar5;Rasgrp3	4	up&down
Organismal Systems	Digestive system	ko04970	rno04970	Salivary secretion	0.68%	0.82%	0.83	0.703242634	0.714644895	ENSRNOG00000005195	Cst3	1	up
Metabolism	Xenobiotics biodegradation and metabolism	ko00983	rno00983	Drug metabolism - other enzymes	0.68%	0.85%	0.81	0.714695322	0.714644895	ENSRNOG00000004972	Upp1	1	down
Environmental Information Processing	Signal transduction	ko04630	rno04630	JAK-STAT signaling pathway	1.37%	1.71%	0.8	0.716211355	0.714644895	ENSRNOG00000002946;ENSRNOG00000016308	Socs3;Il10ra	2	up&down
Human Diseases	Infectious disease: viral	ko05160	rno05160	Hepatitis C	1.37%	1.71%	0.8	0.716211355	0.714644895	ENSRNOG00000001419;ENSRNOG00000002946	Cldn15;Socs3	2	down
Organismal Systems	Aging	ko04211	rno04211	Longevity regulating pathway	0.68%	0.86%	0.8	0.718414472	0.714644895	ENSRNOG00000042785	Sesn2	1	down
Cellular Processes	Cellular community - eukaryotes	ko04520	rno04520	Adherens junction	0.68%	0.87%	0.79	0.722085468	0.714644895	ENSRNOG00000007036	Tgfbr1	1	up
Organismal Systems	Nervous system	ko04727	rno04727	GABAergic synapse	0.68%	0.87%	0.79	0.722085468	0.714644895	ENSRNOG00000012876	Slc6a13	1	up
Organismal Systems	Circulatory system	ko04260	rno04260	Cardiac muscle contraction	0.68%	0.89%	0.77	0.729285468	0.714644895	ENSRNOG00000033734	Tnnt2	1	up
Organismal Systems	Endocrine system	ko04925	rno04925	Aldosterone synthesis and secretion	0.68%	0.89%	0.77	0.729285468	0.714644895	ENSRNOG00000033796	Kcnj5	1	up
Organismal Systems	Environmental adaptation	ko04713	rno04713	Circadian entrainment	0.68%	0.89%	0.77	0.732815686	0.714644895	ENSRNOG00000033796	Kcnj5	1	up
Human Diseases	Substance dependence	ko05032	rno05032	Morphine addiction	0.68%	0.90%	0.76	0.73630018	0.714644895	ENSRNOG00000033796	Kcnj5	1	up
Genetic Information Processing	Folding, sorting and degradation	ko03018	rno03018	RNA degradation	0.68%	0.91%	0.75	0.739739538	0.714644895	ENSRNOG00000014525	Hspd1	1	down
Human Diseases	Infectious disease: viral	ko05162	rno05162	Measles	2.05%	2.62%	0.78	0.740984664	0.714644895	ENSRNOG00000009920;ENSRNOG00000045654;ENSRNOG00000050647	LOC680121;Hspa1a;LOC108348108	3	down
Organismal Systems	Immune system	ko04666	rno04666	Fc gamma R-mediated phagocytosis	1.37%	1.81%	0.75	0.746869626	0.715087045	ENSRNOG00000001480;NewGene_12886	Ncf1;NewGene_12886	2	up
Environmental Information Processing	Signal transduction	ko04014	rno04014	Ras signaling pathway	2.74%	3.46%	0.79	0.749206913	0.715087045	ENSRNOG00000017392;ENSRNOG00000018414;ENSRNOG00000020369;ENSRNOG00000032703	Fgf2;Csf1r;Igf2;Rasgrp3	4	up&down
Human Diseases	Cardiovascular disease	ko05414	rno05414	Dilated cardiomyopathy	1.37%	1.85%	0.74	0.756443846	0.717438441	ENSRNOG00000019810;ENSRNOG00000033734	Des;Tnnt2	2	up&down
Organismal Systems	Endocrine system	ko04922	rno04922	Glucagon signaling pathway	0.68%	0.96%	0.71	0.759459836	0.717438441	ENSRNOG00000000658	Acacb	1	up
Cellular Processes	Cellular community - eukaryotes	ko04530	rno04530	Tight junction	1.37%	1.88%	0.73	0.763419541	0.717499568	ENSRNOG00000001419;ENSRNOG00000047102	Cldn15;Popdc3	2	down
Metabolism	Lipid metabolism	ko00564	rno00564	Glycerophospholipid metabolism	0.68%	1.01%	0.68	0.774754394	0.723533693	ENSRNOG00000012280	Ptx3	1	down
Organismal Systems	Endocrine system	ko04928	rno04928	Parathyroid hormone synthesis, secretion and action	0.68%	1.02%	0.67	0.777695358	0.723533693	ENSRNOG00000018646	Hbegf	1	down
Human Diseases	Cancer: overview	ko05235	rno05235	PD-L1 expression and PD-1 checkpoint pathway in cancer	1.37%	1.97%	0.7	0.785441988	0.725695823	ENSRNOG00000016294;ENSRNOG00000042070	Cd4;Ticam2	2	up
Environmental Information Processing	Signal transduction	ko04024	rno04024	cAMP signaling pathway	1.37%	1.99%	0.69	0.791690995	0.725695823	ENSRNOG00000007477;ENSRNOG00000009450	Edn3;Hcn4	2	up&down
Organismal Systems	Immune system	ko04620	rno04620	Toll-like receptor signaling pathway	0.68%	1.06%	0.64	0.791837813	0.725695823	ENSRNOG00000042070	Ticam2	1	up
Organismal Systems	Immune system	ko04625	rno04625	C-type lectin receptor signaling pathway	0.68%	1.12%	0.61	0.810148134	0.73880106	ENSRNOG00000002525	Ptgs2	1	down
Organismal Systems	Endocrine system	ko04935	rno04935	Growth hormone synthesis, secretion and action	0.68%	1.15%	0.6	0.817497056	0.741830359	ENSRNOG00000002946	Socs3	1	down
Environmental Information Processing	Signal transduction	ko04152	rno04152	AMPK signaling pathway	0.68%	1.20%	0.57	0.82912262	0.748691737	ENSRNOG00000000658	Acacb	1	up
Organismal Systems	Nervous system	ko04728	rno04728	Dopaminergic synapse	0.68%	1.23%	0.56	0.837891027	0.752918767	ENSRNOG00000033796	Kcnj5	1	up
Human Diseases	Immune disease	ko05340	rno05340	Primary immunodeficiency	0.68%	1.29%	0.53	0.852173765	0.762035814	ENSRNOG00000016294	Cd4	1	up
Organismal Systems	Circulatory system	ko04270	rno04270	Vascular smooth muscle contraction	0.68%	1.41%	0.49	0.875463842	0.776780757	ENSRNOG00000007477	Edn3	1	up
Human Diseases	Neurodegenerative disease	ko05017	rno05017	Spinocerebellar ataxia	0.68%	1.42%	0.48	0.877096443	0.776780757	ENSRNOG00000027145	Rora	1	down
Organismal Systems	Circulatory system	ko04261	rno04261	Adrenergic signaling in cardiomyocytes	0.68%	1.49%	0.46	0.889414624	0.783921225	ENSRNOG00000033734	Tnnt2	1	up
Organismal Systems	Immune system	ko04662	rno04662	B cell receptor signaling pathway	0.68%	1.71%	0.4	0.920539759	0.804113317	ENSRNOG00000032703	Rasgrp3	1	up
Cellular Processes	Transport and catabolism	ko04140	rno04140	Autophagy - animal	0.68%	1.74%	0.39	0.924638066	0.804113317	ENSRNOG00000010047	Ddit4l	1	down
Organismal Systems	Development and regeneration	ko04360	rno04360	Axon guidance	0.68%	1.76%	0.39	0.926607787	0.804113317	ENSRNOG00000013589	Cxcl12	1	up
Human Diseases	Neurodegenerative disease	ko05010	rno05010	Alzheimer disease	2.05%	3.92%	0.52	0.929784741	0.804113317	ENSRNOG00000002525;ENSRNOG00000014385;ENSRNOG00000017409	Ptgs2;Wnt2b;Wnt6	3	up&down
Organismal Systems	Immune system	ko04660	rno04660	T cell receptor signaling pathway	0.68%	2.12%	0.32	0.957401236	0.82412797	ENSRNOG00000016294	Cd4	1	up
Human Diseases	Infectious disease: viral	ko05170	rno05170	Human immunodeficiency virus 1 infection	1.37%	3.42%	0.4	0.962353144	0.824537578	ENSRNOG00000016294;ENSRNOG00000040052	Cd4;RT1-M6-2	2	up&down
Organismal Systems	Immune system	ko04650	rno04650	Natural killer cell mediated cytotoxicity	0.68%	2.29%	0.3	0.966916253	0.824611814	ENSRNOG00000031515	Klra2	1	up
Environmental Information Processing	Signal transduction	ko04072	rno04072	Phospholipase D signaling pathway	0.68%	2.43%	0.28	0.97326878	0.826204397	ENSRNOG00000021401	Lpar5	1	up
Environmental Information Processing	Signal transduction	ko04020	rno04020	Calcium signaling pathway	1.37%	4.12%	0.33	0.984743546	0.829777143	ENSRNOG00000009348;ENSRNOG00000013231	Nos3;Ptafr	2	up&down
Human Diseases	Neurodegenerative disease	ko05016	rno05016	Huntington disease	0.68%	3.20%	0.21	0.991547491	0.829777143	ENSRNOG00000012956	Tgm2	1	down
Human Diseases	Infectious disease: bacterial	ko05135	rno05135	Yersinia infection	0.68%	3.30%	0.21	0.992807183	0.829777143	ENSRNOG00000016294	Cd4	1	up
Genetic Information Processing	Translation	ko03010	rno03010	Ribosome	0.68%	4.86%	0.14	0.999339367	0.829777143	ENSRNOG00000047365	LOC100360647	1	down
Organismal Systems	Sensory system	ko04740	rno04740	Olfactory transduction	0.68%	12.45%	0.06	0.999999997	0.829777143	ENSRNOG00000021074	Olr337	1	down
