# Supplementary material for: Metabolome and transcriptome integration reveals cerebral cortical metabolic profiles in rats with subarachnoid hemorrhage
Source: Front Aging Neurosci. 2024 Aug 21;16:1424312. doi: 10.3389/fnagi.2024.1424312 (PMC11371592; doi:10.3389/fnagi.2024.1424312)
Supplement: Supplementary file 9 [file Table_9.XLS]

Comparison of transcriptional integrated pathway enrichment analysis between sham group and SAH 7d group Table
KEGG_A_class	KEGG_B_class	ID	pathway_ID	Pathway	GeneRatio	BgRatio	enrich_factor	pvalue	qvalue	geneID	Symbol
Organismal Systems	Immune system	ko04610	rno04610	Complement and coagulation cascades	8.37%	0.89%	9.36	8.98E-16	1.76E-13	ENSRNOG00000000443;ENSRNOG00000001224;ENSRNOG00000001414;ENSRNOG00000007457;ENSRNOG00000009211;ENSRNOG00000010516;ENSRNOG00000011796;ENSRNOG00000011971;ENSRNOG00000012749;ENSRNOG00000012804;ENSRNOG00000012807;ENSRNOG00000019728;ENSRNOG00000028896;ENSRNOG00000030715;ENSRNOG00000033444;ENSRNOG00000033564;ENSRNOG00000045772;ENSRNOG00000046834;ENSRNOG00000047657;ENSRNOG00000047800;ENSRNOG00000048723;…	LOC103689965;Itgb2;Serpine1;Serping1;C3ar1;Plau;C1r;C1s;C1qb;C1qc;C1qa;Itgam;A2m;Cfh;F10;Cfd;LOC100911545;C3;C4a;C5ar1;Pros1;C2	22	up
Cellular Processes	Transport and catabolism	ko04145	rno04145	Phagosome	14.07%	3.03%	4.65	3.55E-15	3.48E-13	ENSRNOG00000000451;ENSRNOG00000000723;ENSRNOG00000001224;ENSRNOG00000001480;ENSRNOG00000002161;ENSRNOG00000003622;ENSRNOG00000006548;ENSRNOG00000006940;ENSRNOG00000010522;ENSRNOG00000011796;ENSRNOG00000011821;ENSRNOG00000013014;ENSRNOG00000014398;ENSRNOG00000017220;ENSRNOG00000017819;ENSRNOG00000018251;ENSRNOG00000019728;ENSRNOG00000021157;ENSRNOG00000021199;ENSRNOG00000024382;ENSRNOG00000030712;…	RT1-Ba;RT1-CE5;Itgb2;Ncf1;Tlr6;Cybb;Mrc2;Ncf4;Tlr4;C1r;S100a4;Cyba;Scara5;Tcirg1;Cd14;Mrc1;Itgam;Ctss;Fcgr1a;Fcgr3a;RT1-A2;RT1-Bb;RT1-Da;RT1-Db1;RT1-A1;Tap2;Fcgr2b;Fcgr2a;C3;LOC108348072;RT1-DMa;LOC100911825;RT1-DMb;LOC108348139;Olr1;Itga5;NewGene_13321	37	up
Human Diseases	Infectious disease: bacterial	ko05152	rno05152	Tuberculosis	12.93%	2.70%	4.79	2.13E-14	1.39E-12	ENSRNOG00000000451;ENSRNOG00000001224;ENSRNOG00000002161;ENSRNOG00000006548;ENSRNOG00000009848;ENSRNOG00000010522;ENSRNOG00000012074;ENSRNOG00000012160;ENSRNOG00000012331;ENSRNOG00000014532;ENSRNOG00000016308;ENSRNOG00000017220;ENSRNOG00000017819;ENSRNOG00000018251;ENSRNOG00000018735;ENSRNOG00000019728;ENSRNOG00000020206;ENSRNOG00000020300;ENSRNOG00000020652;ENSRNOG00000021157;ENSRNOG00000021199;…	RT1-Ba;Itgb2;Tlr6;Mrc2;Il18;Tlr4;Ifngr1;Syk;Casp8;Lbp;Il10ra;Tcirg1;Cd14;Mrc1;Cd74;Itgam;Ctsd;Lsp1;Tgfb1;Ctss;Fcgr1a;Fcer1g;Fcgr3a;RT1-Bb;RT1-Da;RT1-Db1;Fcgr2b;Fcgr2a;C3;LOC108348072;RT1-DMa;LOC100911825;RT1-DMb;LOC108348139	34	up
Organismal Systems	Development and regeneration	ko04380	rno04380	Osteoclast differentiation	9.13%	1.28%	7.11	2.95E-14	1.45E-12	ENSRNOG00000001480;ENSRNOG00000005620;ENSRNOG00000006940;ENSRNOG00000007036;ENSRNOG00000007390;ENSRNOG00000012074;ENSRNOG00000012160;ENSRNOG00000012172;ENSRNOG00000013014;ENSRNOG00000013578;ENSRNOG00000013967;ENSRNOG00000018414;ENSRNOG00000020652;ENSRNOG00000020845;ENSRNOG00000021199;ENSRNOG00000024382;ENSRNOG00000046261;ENSRNOG00000046452;ENSRNOG00000046663;ENSRNOG00000049422;ENSRNOG00000050760;…	Ncf1;Lcp2;Ncf4;Tgfbr1;Nfkbia;Ifngr1;Syk;Spi1;Cyba;Trem2;Blnk;Csf1r;Tgfb1;Tyrobp;Fcgr1a;Fcgr3a;Acp5;Fcgr2b;Fcgr2a;LOC100911825;LOC103690035;Plcg2;Btk;NewGene_13321	24	up
Human Diseases	Infectious disease: bacterial	ko05133	rno05133	Pertussis	6.84%	0.69%	9.91	1.38E-13	5.40E-12	ENSRNOG00000000443;ENSRNOG00000001224;ENSRNOG00000003170;ENSRNOG00000007457;ENSRNOG00000010522;ENSRNOG00000011796;ENSRNOG00000011971;ENSRNOG00000012749;ENSRNOG00000012804;ENSRNOG00000012807;ENSRNOG00000017819;ENSRNOG00000017869;ENSRNOG00000019675;ENSRNOG00000019728;ENSRNOG00000046834;ENSRNOG00000047657;ENSRNOG00000051235;ENSRNOG00000057451	LOC103689965;Itgb2;Nlrp3;Serping1;Tlr4;C1r;C1s;C1qb;C1qc;C1qa;Cd14;Irf8;Pycard;Itgam;C3;C4a;C2;Itga5	18	up
Human Diseases	Infectious disease: parasitic	ko05140	rno05140	Leishmaniasis	9.51%	1.66%	5.74	1.27E-12	4.13E-11	ENSRNOG00000000451;ENSRNOG00000001224;ENSRNOG00000001480;ENSRNOG00000003622;ENSRNOG00000006940;ENSRNOG00000007390;ENSRNOG00000010522;ENSRNOG00000012074;ENSRNOG00000013014;ENSRNOG00000014294;ENSRNOG00000019728;ENSRNOG00000020652;ENSRNOG00000021199;ENSRNOG00000024382;ENSRNOG00000032708;ENSRNOG00000032844;ENSRNOG00000033215;ENSRNOG00000046663;ENSRNOG00000046834;ENSRNOG00000047854;ENSRNOG00000047864;…	RT1-Ba;Itgb2;Ncf1;Cybb;Ncf4;Nfkbia;Tlr4;Ifngr1;Cyba;Ptpn6;Itgam;Tgfb1;Fcgr1a;Fcgr3a;RT1-Bb;RT1-Da;RT1-Db1;Fcgr2a;C3;LOC108348072;RT1-DMa;LOC100911825;RT1-DMb;LOC108348139;NewGene_13321	25	up
Human Diseases	Infectious disease: bacterial	ko05150	rno05150	Staphylococcus aureus infection	12.17%	3.01%	4.04	1.35E-11	3.77E-10	ENSRNOG00000000443;ENSRNOG00000000451;ENSRNOG00000000699;ENSRNOG00000001224;ENSRNOG00000009211;ENSRNOG00000011796;ENSRNOG00000011971;ENSRNOG00000012749;ENSRNOG00000012804;ENSRNOG00000012807;ENSRNOG00000013231;ENSRNOG00000017980;ENSRNOG00000019728;ENSRNOG00000021199;ENSRNOG00000024382;ENSRNOG00000030715;ENSRNOG00000032708;ENSRNOG00000032844;ENSRNOG00000033215;ENSRNOG00000033564;ENSRNOG00000046452;…	LOC103689965;RT1-Ba;Selplg;Itgb2;C3ar1;C1r;C1s;C1qb;C1qc;C1qa;Ptafr;Itgal;Itgam;Fcgr1a;Fcgr3a;Cfh;RT1-Bb;RT1-Da;RT1-Db1;Cfd;Fcgr2b;Fcgr2a;C3;C4a;C5ar1;LOC108348072;RT1-DMa;LOC100911825;RT1-DMb;LOC108348139;C2;NewGene_551	32	up&down
Human Diseases	Infectious disease: parasitic	ko05145	rno05145	Toxoplasmosis	7.22%	1.09%	6.63	5.47E-11	1.34E-09	ENSRNOG00000000451;ENSRNOG00000007390;ENSRNOG00000009385;ENSRNOG00000010522;ENSRNOG00000012074;ENSRNOG00000012331;ENSRNOG00000016308;ENSRNOG00000020652;ENSRNOG00000023428;ENSRNOG00000032708;ENSRNOG00000032844;ENSRNOG00000033215;ENSRNOG00000043311;ENSRNOG00000045654;ENSRNOG00000047854;ENSRNOG00000047864;ENSRNOG00000049491;ENSRNOG00000050647;ENSRNOG00000051002	RT1-Ba;Nfkbia;Pik3cg;Tlr4;Ifngr1;Casp8;Il10ra;Tgfb1;Pik3r5;RT1-Bb;RT1-Da;RT1-Db1;Birc7;Hspa1a;LOC108348072;RT1-DMa;RT1-DMb;LOC108348108;LOC108348139	19	up
Human Diseases	Infectious disease: bacterial	ko05134	rno05134	Legionellosis	4.94%	0.61%	8.09	5.31E-09	1.16E-07	ENSRNOG00000001224;ENSRNOG00000005810;ENSRNOG00000007390;ENSRNOG00000009848;ENSRNOG00000010522;ENSRNOG00000012331;ENSRNOG00000017819;ENSRNOG00000019675;ENSRNOG00000019728;ENSRNOG00000033693;ENSRNOG00000045654;ENSRNOG00000046834;ENSRNOG00000050647	Itgb2;Nlrc4;Nfkbia;Il18;Tlr4;Casp8;Cd14;Pycard;Itgam;Naip2;Hspa1a;C3;LOC108348108	13	up
Organismal Systems	Immune system	ko04612	rno04612	Antigen processing and presentation	8.37%	2.12%	3.94	4.07E-08	7.97E-07	ENSRNOG00000000451;ENSRNOG00000000723;ENSRNOG00000007089;ENSRNOG00000016294;ENSRNOG00000017123;ENSRNOG00000018735;ENSRNOG00000019041;ENSRNOG00000019387;ENSRNOG00000021157;ENSRNOG00000030712;ENSRNOG00000032708;ENSRNOG00000032844;ENSRNOG00000033215;ENSRNOG00000038999;ENSRNOG00000045654;ENSRNOG00000046031;ENSRNOG00000047854;ENSRNOG00000047864;ENSRNOG00000049491;ENSRNOG00000050647;ENSRNOG00000051002;…	RT1-Ba;RT1-CE5;Lgmn;Cd4;B2m;Cd74;Psme1;Ifi30;Ctss;RT1-A2;RT1-Bb;RT1-Da;RT1-Db1;RT1-A1;Hspa1a;Tap2;LOC108348072;RT1-DMa;RT1-DMb;LOC108348108;LOC108348139;NewGene_551	22	up&down
Organismal Systems	Immune system	ko04640	rno04640	Hematopoietic cell lineage	7.60%	1.79%	4.25	4.80E-08	8.54E-07	ENSRNOG00000000451;ENSRNOG00000006094;ENSRNOG00000008759;ENSRNOG00000016294;ENSRNOG00000017819;ENSRNOG00000018414;ENSRNOG00000019728;ENSRNOG00000020699;ENSRNOG00000020811;ENSRNOG00000021199;ENSRNOG00000032708;ENSRNOG00000032844;ENSRNOG00000033215;ENSRNOG00000037331;ENSRNOG00000047854;ENSRNOG00000047864;ENSRNOG00000049491;ENSRNOG00000049782;ENSRNOG00000051002;ENSRNOG00000057451	RT1-Ba;Cd44;Csf3r;Cd4;Cd14;Csf1r;Itgam;Cd37;Il6r;Fcgr1a;RT1-Bb;RT1-Da;RT1-Db1;Cd33;LOC108348072;RT1-DMa;RT1-DMb;Csf2ra;LOC108348139;Itga5	20	up
Organismal Systems	Immune system	ko04062	rno04062	Chemokine signaling pathway	7.22%	1.68%	4.3	8.96E-08	1.46E-06	ENSRNOG00000001480;ENSRNOG00000006932;ENSRNOG00000007350;ENSRNOG00000007390;ENSRNOG00000008180;ENSRNOG00000009331;ENSRNOG00000009385;ENSRNOG00000009912;ENSRNOG00000014776;ENSRNOG00000018509;ENSRNOG00000018669;ENSRNOG00000020401;ENSRNOG00000020657;ENSRNOG00000023428;ENSRNOG00000026647;ENSRNOG00000030021;ENSRNOG00000031058;ENSRNOG00000050430;ENSRNOG00000051986	Ncf1;AABR07029272.1;Rac2;Nfkbia;Lyn;Hck;Pik3cg;Fgr;Adcy7;Cx3cr1;Jak3;Adcy4;Shc1;Pik3r5;Cxcl16;Ccl6;Was;Vav1;Plcg2	19	up
Human Diseases	Infectious disease: bacterial	ko05132	rno05132	Salmonella infection	9.13%	2.66%	3.42	1.39E-07	2.10E-06	ENSRNOG00000000655;ENSRNOG00000000991;ENSRNOG00000002161;ENSRNOG00000003170;ENSRNOG00000005575;ENSRNOG00000005810;ENSRNOG00000007390;ENSRNOG00000007679;ENSRNOG00000007728;ENSRNOG00000009385;ENSRNOG00000009848;ENSRNOG00000010105;ENSRNOG00000010362;ENSRNOG00000010522;ENSRNOG00000011821;ENSRNOG00000012331;ENSRNOG00000017819;ENSRNOG00000019675;ENSRNOG00000020465;ENSRNOG00000033693;ENSRNOG00000033697;…	Ptprc;Arpc1b;Tlr6;Nlrp3;Abi3;Nlrc4;Nfkbia;Cyth4;Gsdmd;Pik3cg;Il18;S100a11;Anxa2;Tlr4;S100a4;Casp8;Cd14;Pycard;Ripk3;Naip2;Casp4;Nckap1l;Fhod1;Ahnak	24	up
Cellular Processes	Transport and catabolism	ko04142	rno04142	Lysosome	6.84%	1.60%	4.27	2.15E-07	3.00E-06	ENSRNOG00000000913;ENSRNOG00000003759;ENSRNOG00000006963;ENSRNOG00000007089;ENSRNOG00000010196;ENSRNOG00000011054;ENSRNOG00000012062;ENSRNOG00000014064;ENSRNOG00000016496;ENSRNOG00000017220;ENSRNOG00000020206;ENSRNOG00000021157;ENSRNOG00000023830;ENSRNOG00000023910;ENSRNOG00000025274;ENSRNOG00000037563;ENSRNOG00000046261;ENSRNOG00000050697	Gusb;Galc;Ctse;Lgmn;Glb1;Laptm5;Npc2;Ctsh;Ctsc;Tcirg1;Ctsd;Ctss;Dnase2;Man2b1;Hexb;Cd68;Acp5;Ctsz	18	up
Organismal Systems	Immune system	ko04611	rno04611	Platelet activation	6.08%	1.28%	4.74	2.49E-07	3.25E-06	ENSRNOG00000002657;ENSRNOG00000003357;ENSRNOG00000005620;ENSRNOG00000007918;ENSRNOG00000008180;ENSRNOG00000009385;ENSRNOG00000011292;ENSRNOG00000012160;ENSRNOG00000014776;ENSRNOG00000017803;ENSRNOG00000020401;ENSRNOG00000021161;ENSRNOG00000023428;ENSRNOG00000024159;ENSRNOG00000051986;ENSRNOG00000052407	Pla2g4a;Col3a1;Lcp2;Tbxas1;Lyn;Pik3cg;Col1a2;Syk;Adcy7;Apbb1ip;Adcy4;Fermt3;Pik3r5;Fcer1g;Plcg2;Btk	16	up
Human Diseases	Infectious disease: viral	ko05166	rno05166	Human T-cell leukemia virus 1 infection	9.89%	3.45%	2.86	1.34E-06	1.64E-05	ENSRNOG00000000451;ENSRNOG00000000723;ENSRNOG00000001224;ENSRNOG00000007036;ENSRNOG00000007390;ENSRNOG00000010549;ENSRNOG00000012172;ENSRNOG00000014776;ENSRNOG00000016294;ENSRNOG00000017123;ENSRNOG00000017980;ENSRNOG00000018669;ENSRNOG00000020401;ENSRNOG00000020652;ENSRNOG00000030712;ENSRNOG00000032708;ENSRNOG00000032844;ENSRNOG00000033215;ENSRNOG00000038999;ENSRNOG00000047854;ENSRNOG00000047864;…	RT1-Ba;RT1-CE5;Itgb2;Tgfbr1;Nfkbia;Tspo;Spi1;Adcy7;Cd4;B2m;Itgal;Jak3;Adcy4;Tgfb1;RT1-A2;RT1-Bb;RT1-Da;RT1-Db1;RT1-A1;LOC108348072;RT1-DMa;RT1-DMb;LOC103690035;LOC108348139;Zfp36;NewGene_551	26	up&down
Organismal Systems	Immune system	ko04670	rno04670	Leukocyte transendothelial migration	5.32%	1.16%	4.59	2.10E-06	2.41E-05	ENSRNOG00000001224;ENSRNOG00000001480;ENSRNOG00000003622;ENSRNOG00000006940;ENSRNOG00000007350;ENSRNOG00000013014;ENSRNOG00000016695;ENSRNOG00000017980;ENSRNOG00000019728;ENSRNOG00000020726;ENSRNOG00000030118;ENSRNOG00000050430;ENSRNOG00000051986;NewGene_13321	Itgb2;Ncf1;Cybb;Ncf4;Rac2;Cyba;Mmp2;Itgal;Itgam;Sipa1;Msn;Vav1;Plcg2;NewGene_13321	14	up
Environmental Information Processing	Signaling molecules and interaction	ko04514	rno04514	Cell adhesion molecules	8.75%	2.97%	2.95	3.45E-06	3.75E-05	ENSRNOG00000000451;ENSRNOG00000000569;ENSRNOG00000000655;ENSRNOG00000000699;ENSRNOG00000000723;ENSRNOG00000001224;ENSRNOG00000016294;ENSRNOG00000017980;ENSRNOG00000019728;ENSRNOG00000021243;ENSRNOG00000023109;ENSRNOG00000030712;ENSRNOG00000032708;ENSRNOG00000032844;ENSRNOG00000033215;ENSRNOG00000038835;ENSRNOG00000038999;ENSRNOG00000047854;ENSRNOG00000047864;ENSRNOG00000049491;ENSRNOG00000051002;…	RT1-Ba;Vsir;Ptprc;Selplg;RT1-CE5;Itgb2;Cd4;Itgal;Itgam;Siglec1;Icoslg;RT1-A2;RT1-Bb;RT1-Da;RT1-Db1;Cd86;RT1-A1;LOC108348072;RT1-DMa;RT1-DMb;LOC108348139;Sdc1;NewGene_551	23	up&down
Organismal Systems	Immune system	ko04620	rno04620	Toll-like receptor signaling pathway	4.94%	1.06%	4.65	4.19E-06	4.31E-05	ENSRNOG00000002161;ENSRNOG00000004249;ENSRNOG00000007390;ENSRNOG00000007437;ENSRNOG00000010522;ENSRNOG00000011821;ENSRNOG00000012331;ENSRNOG00000014532;ENSRNOG00000016378;ENSRNOG00000017819;ENSRNOG00000021726;ENSRNOG00000038835;ENSRNOG00000043451	Tlr6;Tlr7;Nfkbia;Irf5;Tlr4;S100a4;Casp8;Lbp;Map3k8;Cd14;Tlr3;Cd86;Spp1	13	up
Human Diseases	Infectious disease: viral	ko05164	rno05164	Influenza A	6.46%	1.89%	3.43	9.75E-06	9.54E-05	ENSRNOG00000000451;ENSRNOG00000003170;ENSRNOG00000004249;ENSRNOG00000007390;ENSRNOG00000009848;ENSRNOG00000010522;ENSRNOG00000012074;ENSRNOG00000012331;ENSRNOG00000019675;ENSRNOG00000021726;ENSRNOG00000032708;ENSRNOG00000032844;ENSRNOG00000033215;ENSRNOG00000047854;ENSRNOG00000047864;ENSRNOG00000049491;ENSRNOG00000051002	RT1-Ba;Nlrp3;Tlr7;Nfkbia;Il18;Tlr4;Ifngr1;Casp8;Pycard;Tlr3;RT1-Bb;RT1-Da;RT1-Db1;LOC108348072;RT1-DMa;RT1-DMb;LOC108348139	17	up
Human Diseases	Immune disease	ko05322	rno05322	Systemic lupus erythematosus	8.37%	2.98%	2.8	1.26E-05	0.00011782	ENSRNOG00000000443;ENSRNOG00000000451;ENSRNOG00000011796;ENSRNOG00000011971;ENSRNOG00000012749;ENSRNOG00000012804;ENSRNOG00000012807;ENSRNOG00000021199;ENSRNOG00000024382;ENSRNOG00000032708;ENSRNOG00000032844;ENSRNOG00000033215;ENSRNOG00000038835;ENSRNOG00000046663;ENSRNOG00000046834;ENSRNOG00000047657;ENSRNOG00000047854;ENSRNOG00000047864;ENSRNOG00000049491;ENSRNOG00000051002;ENSRNOG00000051235;…	LOC103689965;RT1-Ba;C1r;C1s;C1qb;C1qc;C1qa;Fcgr1a;Fcgr3a;RT1-Bb;RT1-Da;RT1-Db1;Cd86;Fcgr2a;C3;C4a;LOC108348072;RT1-DMa;RT1-DMb;LOC108348139;C2;NewGene_551	22	up&down
Organismal Systems	Immune system	ko04621	rno04621	NOD-like receptor signaling pathway	6.46%	1.96%	3.3	1.58E-05	0.00014085	ENSRNOG00000001216;ENSRNOG00000003170;ENSRNOG00000003622;ENSRNOG00000005810;ENSRNOG00000007390;ENSRNOG00000007728;ENSRNOG00000009848;ENSRNOG00000010522;ENSRNOG00000012331;ENSRNOG00000013014;ENSRNOG00000019675;ENSRNOG00000020465;ENSRNOG00000021201;ENSRNOG00000023143;ENSRNOG00000033693;ENSRNOG00000033697;ENSRNOG00000042137	Trpm2;Nlrp3;Cybb;Nlrc4;Nfkbia;Gsdmd;Il18;Tlr4;Casp8;Cyba;Pycard;Ripk3;Txnip;Nlrp1a;Naip2;Casp4;Tmem173	17	up
Organismal Systems	Immune system	ko04659	rno04659	Th17 cell differentiation	6.46%	2.11%	3.07	4.10E-05	0.000349148	ENSRNOG00000000451;ENSRNOG00000007036;ENSRNOG00000007390;ENSRNOG00000012074;ENSRNOG00000016294;ENSRNOG00000018669;ENSRNOG00000020652;ENSRNOG00000020811;ENSRNOG00000032708;ENSRNOG00000032844;ENSRNOG00000033215;ENSRNOG00000047854;ENSRNOG00000047864;ENSRNOG00000049491;ENSRNOG00000050760;ENSRNOG00000051002;NewGene_551	RT1-Ba;Tgfbr1;Nfkbia;Ifngr1;Cd4;Jak3;Tgfb1;Il6r;RT1-Bb;RT1-Da;RT1-Db1;LOC108348072;RT1-DMa;RT1-DMb;LOC103690035;LOC108348139;NewGene_551	17	up&down
Organismal Systems	Immune system	ko04666	rno04666	Fc gamma R-mediated phagocytosis	5.70%	1.81%	3.14	8.89E-05	0.000724926	ENSRNOG00000000655;ENSRNOG00000000991;ENSRNOG00000001480;ENSRNOG00000002657;ENSRNOG00000007350;ENSRNOG00000008180;ENSRNOG00000009331;ENSRNOG00000012160;ENSRNOG00000021199;ENSRNOG00000024382;ENSRNOG00000031058;ENSRNOG00000046452;ENSRNOG00000046663;ENSRNOG00000050430;ENSRNOG00000051986	Ptprc;Arpc1b;Ncf1;Pla2g4a;Rac2;Lyn;Hck;Syk;Fcgr1a;Fcgr3a;Was;Fcgr2b;Fcgr2a;Vav1;Plcg2	15	up
Organismal Systems	Immune system	ko04650	rno04650	Natural killer cell mediated cytotoxicity	6.46%	2.29%	2.82	0.000117114	0.000917187	ENSRNOG00000001224;ENSRNOG00000004737;ENSRNOG00000005620;ENSRNOG00000007350;ENSRNOG00000012074;ENSRNOG00000012160;ENSRNOG00000013747;ENSRNOG00000014294;ENSRNOG00000017980;ENSRNOG00000020657;ENSRNOG00000020845;ENSRNOG00000024159;ENSRNOG00000024382;ENSRNOG00000031515;ENSRNOG00000046663;ENSRNOG00000050430;ENSRNOG00000051986	Itgb2;Cd48;Lcp2;Rac2;Ifngr1;Syk;Sh3bp2;Ptpn6;Itgal;Shc1;Tyrobp;Fcer1g;Fcgr3a;Klra2;Fcgr2a;Vav1;Plcg2	17	up
Environmental Information Processing	Signaling molecules and interaction	ko04060	rno04060	Cytokine-cytokine receptor interaction	7.22%	2.77%	2.61	0.000131805	0.000992538	ENSRNOG00000000187;ENSRNOG00000002968;ENSRNOG00000007036;ENSRNOG00000008759;ENSRNOG00000009848;ENSRNOG00000011680;ENSRNOG00000012074;ENSRNOG00000014835;ENSRNOG00000016294;ENSRNOG00000016308;ENSRNOG00000016575;ENSRNOG00000018414;ENSRNOG00000018509;ENSRNOG00000020652;ENSRNOG00000020811;ENSRNOG00000026647;ENSRNOG00000030021;ENSRNOG00000049782;ENSRNOG00000050760	Csf2rb;Tnfsf4;Tgfbr1;Csf3r;Il18;Il16;Ifngr1;Il1rl1;Cd4;Il10ra;Tnfrsf1b;Csf1r;Cx3cr1;Tgfb1;Il6r;Cxcl16;Ccl6;Csf2ra;LOC103690035	19	up
Organismal Systems	Immune system	ko04662	rno04662	B cell receptor signaling pathway	5.32%	1.71%	3.12	0.00016699	0.001194418	ENSRNOG00000004273;ENSRNOG00000007350;ENSRNOG00000007390;ENSRNOG00000008180;ENSRNOG00000010575;ENSRNOG00000012160;ENSRNOG00000013309;ENSRNOG00000013967;ENSRNOG00000014294;ENSRNOG00000046452;ENSRNOG00000050430;ENSRNOG00000051986;ENSRNOG00000052407;NewGene_12776	Ifitm1;Rac2;Nfkbia;Lyn;Dapp1;Syk;Pik3ap1;Blnk;Ptpn6;Fcgr2b;Vav1;Plcg2;Btk;NewGene_12776	14	up
Human Diseases	Infectious disease: viral	ko05167	rno05167	Kaposi sarcoma-associated herpesvirus infection	6.08%	2.14%	2.84	0.000170815	0.001194418	ENSRNOG00000000723;ENSRNOG00000007390;ENSRNOG00000008180;ENSRNOG00000009331;ENSRNOG00000009385;ENSRNOG00000012074;ENSRNOG00000012160;ENSRNOG00000012331;ENSRNOG00000021726;ENSRNOG00000023428;ENSRNOG00000030712;ENSRNOG00000038835;ENSRNOG00000038999;ENSRNOG00000046834;ENSRNOG00000051986;ENSRNOG00000058388	RT1-CE5;Nfkbia;Lyn;Hck;Pik3cg;Ifngr1;Syk;Casp8;Tlr3;Pik3r5;RT1-A2;Cd86;RT1-A1;C3;Plcg2;Zfp36	16	up
Human Diseases	Infectious disease: viral	ko05169	rno05169	Epstein-Barr virus infection	9.51%	4.35%	2.19	0.000198301	0.001338802	ENSRNOG00000000451;ENSRNOG00000000723;ENSRNOG00000006094;ENSRNOG00000007390;ENSRNOG00000008180;ENSRNOG00000012160;ENSRNOG00000012331;ENSRNOG00000013967;ENSRNOG00000017123;ENSRNOG00000017980;ENSRNOG00000018087;ENSRNOG00000018669;ENSRNOG00000030712;ENSRNOG00000032708;ENSRNOG00000032844;ENSRNOG00000033215;ENSRNOG00000038999;ENSRNOG00000046031;ENSRNOG00000047854;ENSRNOG00000047864;ENSRNOG00000049491;…	RT1-Ba;RT1-CE5;Cd44;Nfkbia;Lyn;Syk;Casp8;Blnk;B2m;Itgal;Vim;Jak3;RT1-A2;RT1-Bb;RT1-Da;RT1-Db1;RT1-A1;Tap2;LOC108348072;RT1-DMa;RT1-DMb;LOC108348139;Plcg2;Btk;NewGene_551	25	up&down
Human Diseases	Infectious disease: parasitic	ko05142	rno05142	Chagas disease	5.70%	2.12%	2.7	0.000473868	0.003092615	ENSRNOG00000001414;ENSRNOG00000002161;ENSRNOG00000005378;ENSRNOG00000007036;ENSRNOG00000007390;ENSRNOG00000010522;ENSRNOG00000012074;ENSRNOG00000012331;ENSRNOG00000012749;ENSRNOG00000012804;ENSRNOG00000012807;ENSRNOG00000020652;ENSRNOG00000046834;ENSRNOG00000050760;NewGene_551	Serpine1;Tlr6;Gna15;Tgfbr1;Nfkbia;Tlr4;Ifngr1;Casp8;C1qb;C1qc;C1qa;Tgfb1;C3;LOC103690035;NewGene_551	15	up&down
Human Diseases	Immune disease	ko05321	rno05321	Inflammatory bowel disease	4.94%	1.69%	2.92	0.00052575	0.003289296	ENSRNOG00000000451;ENSRNOG00000009848;ENSRNOG00000010522;ENSRNOG00000012074;ENSRNOG00000020652;ENSRNOG00000032708;ENSRNOG00000032844;ENSRNOG00000033215;ENSRNOG00000047854;ENSRNOG00000047864;ENSRNOG00000049491;ENSRNOG00000051002;NewGene_551	RT1-Ba;Il18;Tlr4;Ifngr1;Tgfb1;RT1-Bb;RT1-Da;RT1-Db1;LOC108348072;RT1-DMa;RT1-DMb;LOC108348139;NewGene_551	13	up&down
Organismal Systems	Endocrine system	ko04926	rno04926	Relaxin signaling pathway	4.18%	1.27%	3.28	0.000537605	0.003289296	ENSRNOG00000003357;ENSRNOG00000005378;ENSRNOG00000007036;ENSRNOG00000007390;ENSRNOG00000011292;ENSRNOG00000014776;ENSRNOG00000016695;ENSRNOG00000020401;ENSRNOG00000020652;ENSRNOG00000020657;ENSRNOG00000050760	Col3a1;Gna15;Tgfbr1;Nfkbia;Col1a2;Adcy7;Mmp2;Adcy4;Tgfb1;Shc1;LOC103690035	11	up
Human Diseases	Immune disease	ko05332	rno05332	Graft-versus-host disease	4.94%	1.76%	2.81	0.000773454	0.004588914	ENSRNOG00000000451;ENSRNOG00000000723;ENSRNOG00000030712;ENSRNOG00000032708;ENSRNOG00000032844;ENSRNOG00000033215;ENSRNOG00000038835;ENSRNOG00000038999;ENSRNOG00000047854;ENSRNOG00000047864;ENSRNOG00000049491;ENSRNOG00000051002;NewGene_551	RT1-Ba;RT1-CE5;RT1-A2;RT1-Bb;RT1-Da;RT1-Db1;Cd86;RT1-A1;LOC108348072;RT1-DMa;RT1-DMb;LOC108348139;NewGene_551	13	up&down
Human Diseases	Endocrine and metabolic disease	ko04940	rno04940	Type I diabetes mellitus	4.94%	1.81%	2.74	0.000973338	0.005604978	ENSRNOG00000000451;ENSRNOG00000000723;ENSRNOG00000030712;ENSRNOG00000032708;ENSRNOG00000032844;ENSRNOG00000033215;ENSRNOG00000038835;ENSRNOG00000038999;ENSRNOG00000047854;ENSRNOG00000047864;ENSRNOG00000049491;ENSRNOG00000051002;NewGene_551	RT1-Ba;RT1-CE5;RT1-A2;RT1-Bb;RT1-Da;RT1-Db1;Cd86;RT1-A1;LOC108348072;RT1-DMa;RT1-DMb;LOC108348139;NewGene_551	13	up&down
Human Diseases	Endocrine and metabolic disease	ko04933	rno04933	AGE-RAGE signaling pathway in diabetic complications	3.42%	0.98%	3.48	0.001119141	0.006260459	ENSRNOG00000001414;ENSRNOG00000003357;ENSRNOG00000003622;ENSRNOG00000007036;ENSRNOG00000011292;ENSRNOG00000016695;ENSRNOG00000020652;ENSRNOG00000050760;ENSRNOG00000051986	Serpine1;Col3a1;Cybb;Tgfbr1;Col1a2;Mmp2;Tgfb1;LOC103690035;Plcg2	9	up
Human Diseases	Cancer: specific types	ko05221	rno05221	Acute myeloid leukemia	2.66%	0.63%	4.23	0.001278202	0.006951626	ENSRNOG00000010918;ENSRNOG00000012172;ENSRNOG00000017819;ENSRNOG00000018414;ENSRNOG00000019728;ENSRNOG00000021199;ENSRNOG00000047606	Cebpa;Spi1;Cd14;Csf1r;Itgam;Fcgr1a;Bcl2a1	7	up
Human Diseases	Cancer: overview	ko05205	rno05205	Proteoglycans in cancer	5.32%	2.11%	2.53	0.001361866	0.007206458	ENSRNOG00000004517;ENSRNOG00000006094;ENSRNOG00000010516;ENSRNOG00000010522;ENSRNOG00000011292;ENSRNOG00000014294;ENSRNOG00000016695;ENSRNOG00000020652;ENSRNOG00000030118;ENSRNOG00000038881;ENSRNOG00000050430;ENSRNOG00000051986;ENSRNOG00000057451;ENSRNOG00000059947	Igf1;Cd44;Plau;Tlr4;Col1a2;Ptpn6;Mmp2;Tgfb1;Msn;Hcls1;Vav1;Plcg2;Itga5;Sdc1	14	up
Organismal Systems	Immune system	ko04658	rno04658	Th1 and Th2 cell differentiation	4.94%	1.95%	2.54	0.001925312	0.00991989	ENSRNOG00000000451;ENSRNOG00000007390;ENSRNOG00000012074;ENSRNOG00000016294;ENSRNOG00000018669;ENSRNOG00000032708;ENSRNOG00000032844;ENSRNOG00000033215;ENSRNOG00000047854;ENSRNOG00000047864;ENSRNOG00000049491;ENSRNOG00000051002;NewGene_551	RT1-Ba;Nfkbia;Ifngr1;Cd4;Jak3;RT1-Bb;RT1-Da;RT1-Db1;LOC108348072;RT1-DMa;RT1-DMb;LOC108348139;NewGene_551	13	up&down
Human Diseases	Cardiovascular disease	ko05416	rno05416	Viral myocarditis	6.46%	2.95%	2.19	0.002039948	0.010241036	ENSRNOG00000000451;ENSRNOG00000000723;ENSRNOG00000001224;ENSRNOG00000007350;ENSRNOG00000012331;ENSRNOG00000017980;ENSRNOG00000030712;ENSRNOG00000032708;ENSRNOG00000032844;ENSRNOG00000033215;ENSRNOG00000038835;ENSRNOG00000038999;ENSRNOG00000047854;ENSRNOG00000047864;ENSRNOG00000049491;ENSRNOG00000051002;NewGene_551	RT1-Ba;RT1-CE5;Itgb2;Rac2;Casp8;Itgal;RT1-A2;RT1-Bb;RT1-Da;RT1-Db1;Cd86;RT1-A1;LOC108348072;RT1-DMa;RT1-DMb;LOC108348139;NewGene_551	17	up&down
Human Diseases	Immune disease	ko05323	rno05323	Rheumatoid arthritis	6.46%	3%	2.15	0.002458854	0.012035442	ENSRNOG00000000451;ENSRNOG00000001224;ENSRNOG00000009848;ENSRNOG00000010522;ENSRNOG00000017220;ENSRNOG00000017980;ENSRNOG00000020652;ENSRNOG00000032708;ENSRNOG00000032844;ENSRNOG00000033215;ENSRNOG00000038835;ENSRNOG00000046261;ENSRNOG00000047854;ENSRNOG00000047864;ENSRNOG00000049491;ENSRNOG00000051002;NewGene_551	RT1-Ba;Itgb2;Il18;Tlr4;Tcirg1;Itgal;Tgfb1;RT1-Bb;RT1-Da;RT1-Db1;Cd86;Acp5;LOC108348072;RT1-DMa;RT1-DMb;LOC108348139;NewGene_551	17	up&down
Human Diseases	Infectious disease: viral	ko05168	rno05168	Herpes simplex virus 1 infection	9.89%	5.65%	1.75	0.003841081	0.017935577	ENSRNOG00000000451;ENSRNOG00000000723;ENSRNOG00000007390;ENSRNOG00000011821;ENSRNOG00000012074;ENSRNOG00000012160;ENSRNOG00000012331;ENSRNOG00000017123;ENSRNOG00000018735;ENSRNOG00000021726;ENSRNOG00000022800;ENSRNOG00000030712;ENSRNOG00000032708;ENSRNOG00000032844;ENSRNOG00000033215;ENSRNOG00000038999;ENSRNOG00000042137;ENSRNOG00000046031;ENSRNOG00000046834;ENSRNOG00000047854;ENSRNOG00000047864;…	RT1-Ba;RT1-CE5;Nfkbia;S100a4;Ifngr1;Syk;Casp8;B2m;Cd74;Tlr3;Sp140;RT1-A2;RT1-Bb;RT1-Da;RT1-Db1;RT1-A1;Tmem173;Tap2;C3;LOC108348072;RT1-DMa;RT1-DMb;LOC108348139;Itga5;NewGene_10433;NewGene_12811	26	up
Environmental Information Processing	Signaling molecules and interaction	ko04061	rno04061	Viral protein interaction with cytokine and cytokine receptor	2.66%	0.76%	3.5	0.00384747	0.017935577	ENSRNOG00000009848;ENSRNOG00000016308;ENSRNOG00000016575;ENSRNOG00000018414;ENSRNOG00000018509;ENSRNOG00000020811;ENSRNOG00000030021	Il18;Il10ra;Tnfrsf1b;Csf1r;Cx3cr1;Il6r;Ccl6	7	up
Environmental Information Processing	Signal transduction	ko04066	rno04066	HIF-1 signaling pathway	3.80%	1.43%	2.67	0.004405423	0.020058966	ENSRNOG00000001414;ENSRNOG00000003622;ENSRNOG00000004517;ENSRNOG00000006116;ENSRNOG00000010208;ENSRNOG00000010522;ENSRNOG00000012074;ENSRNOG00000014117;ENSRNOG00000020811;ENSRNOG00000051986	Serpine1;Cybb;Igf1;Hk2;Timp1;Tlr4;Ifngr1;Hmox1;Il6r;Plcg2	10	up
Human Diseases	Cancer: overview	ko05200	rno05200	Pathways in cancer	9.13%	5.36%	1.7	0.007638925	0.033464697	ENSRNOG00000000187;ENSRNOG00000004517;ENSRNOG00000007036;ENSRNOG00000007350;ENSRNOG00000007390;ENSRNOG00000007743;ENSRNOG00000008759;ENSRNOG00000010918;ENSRNOG00000012074;ENSRNOG00000012172;ENSRNOG00000012331;ENSRNOG00000014117;ENSRNOG00000014751;ENSRNOG00000014776;ENSRNOG00000016695;ENSRNOG00000018414;ENSRNOG00000018669;ENSRNOG00000020401;ENSRNOG00000020652;ENSRNOG00000020811;ENSRNOG00000043311;…	Csf2rb;Igf1;Tgfbr1;Rac2;Nfkbia;Mgst1;Csf3r;Cebpa;Ifngr1;Spi1;Casp8;Hmox1;Ret;Adcy7;Mmp2;Csf1r;Jak3;Adcy4;Tgfb1;Il6r;Birc7;Csf2ra;LOC103690035;Plcg2	24	up
Metabolism	Metabolism of cofactors and vitamins	ko00860	rno00860	Porphyrin and chlorophyll metabolism	1.52%	0.30%	5.05	0.007691483	0.033464697	ENSRNOG00000000913;ENSRNOG00000011913;ENSRNOG00000014117;ENSRNOG00000018740	Gusb;Cp;Hmox1;Ugt1a7c	4	up
Organismal Systems	Immune system	ko04664	rno04664	Fc epsilon RI signaling pathway	3.80%	1.56%	2.44	0.008139929	0.034645921	ENSRNOG00000000907;ENSRNOG00000002657;ENSRNOG00000005620;ENSRNOG00000007350;ENSRNOG00000008180;ENSRNOG00000012160;ENSRNOG00000024159;ENSRNOG00000050430;ENSRNOG00000051986;ENSRNOG00000052407	Alox5ap;Pla2g4a;Lcp2;Rac2;Lyn;Syk;Fcer1g;Vav1;Plcg2;Btk	10	up
Organismal Systems	Immune system	ko04625	rno04625	C-type lectin receptor signaling pathway	3.04%	1.12%	2.71	0.009618676	0.039712177	ENSRNOG00000003170;ENSRNOG00000007390;ENSRNOG00000012160;ENSRNOG00000012331;ENSRNOG00000019675;ENSRNOG00000020300;ENSRNOG00000024159;ENSRNOG00000051986	Nlrp3;Nfkbia;Syk;Casp8;Pycard;Lsp1;Fcer1g;Plcg2	8	up
Human Diseases	Infectious disease: viral	ko05163	rno05163	Human cytomegalovirus infection	4.94%	2.36%	2.09	0.009735888	0.039712177	ENSRNOG00000000723;ENSRNOG00000007350;ENSRNOG00000007390;ENSRNOG00000012331;ENSRNOG00000014776;ENSRNOG00000016308;ENSRNOG00000017123;ENSRNOG00000020401;ENSRNOG00000020811;ENSRNOG00000030712;ENSRNOG00000038999;ENSRNOG00000042137;ENSRNOG00000046031	RT1-CE5;Rac2;Nfkbia;Casp8;Adcy7;Il10ra;B2m;Adcy4;Il6r;RT1-A2;RT1-A1;Tmem173;Tap2	13	up
Cellular Processes	Cell growth and death	ko04210	rno04210	Apoptosis	3.80%	1.70%	2.24	0.014416755	0.057605078	ENSRNOG00000000187;ENSRNOG00000007390;ENSRNOG00000012331;ENSRNOG00000012865;ENSRNOG00000014064;ENSRNOG00000016496;ENSRNOG00000020206;ENSRNOG00000021157;ENSRNOG00000047606;ENSRNOG00000050697	Csf2rb;Nfkbia;Casp8;Parp3;Ctsh;Ctsc;Ctsd;Ctss;Bcl2a1;Ctsz	10	up
Organismal Systems	Immune system	ko04623	rno04623	Cytosolic DNA-sensing pathway	1.90%	0.57%	3.36	0.016447883	0.064406446	ENSRNOG00000007390;ENSRNOG00000009848;ENSRNOG00000019675;ENSRNOG00000020465;ENSRNOG00000042137	Nfkbia;Il18;Pycard;Ripk3;Tmem173	5	up
Human Diseases	Cancer: overview	ko05203	rno05203	Viral carcinogenesis	4.18%	2.01%	2.08	0.017275799	0.066321953	ENSRNOG00000000723;ENSRNOG00000007390;ENSRNOG00000008180;ENSRNOG00000012160;ENSRNOG00000012331;ENSRNOG00000018669;ENSRNOG00000022800;ENSRNOG00000030712;ENSRNOG00000038999;ENSRNOG00000046834;NewGene_10433	RT1-CE5;Nfkbia;Lyn;Syk;Casp8;Jak3;Sp140;RT1-A2;RT1-A1;C3;NewGene_10433	11	up
Organismal Systems	Endocrine system	ko04915	rno04915	Estrogen signaling pathway	3.04%	1.27%	2.39	0.019332779	0.072791434	ENSRNOG00000014776;ENSRNOG00000016695;ENSRNOG00000020206;ENSRNOG00000020401;ENSRNOG00000020657;ENSRNOG00000033796;ENSRNOG00000045654;ENSRNOG00000050647	Adcy7;Mmp2;Ctsd;Adcy4;Shc1;Kcnj5;Hspa1a;LOC108348108	8	up
Organismal Systems	Digestive system	ko04970	rno04970	Salivary secretion	2.28%	0.82%	2.77	0.021280533	0.07861329	ENSRNOG00000005195;ENSRNOG00000005825;ENSRNOG00000014776;ENSRNOG00000016687;ENSRNOG00000019217;ENSRNOG00000020401	Cst3;Lyz2;Adcy7;Ssc5d;Adrb2;Adcy4	6	up
Human Diseases	Immune disease	ko05330	rno05330	Allograft rejection	4.94%	2.66%	1.86	0.023408751	0.084490958	ENSRNOG00000000451;ENSRNOG00000000723;ENSRNOG00000030712;ENSRNOG00000032708;ENSRNOG00000032844;ENSRNOG00000033215;ENSRNOG00000038835;ENSRNOG00000038999;ENSRNOG00000047854;ENSRNOG00000047864;ENSRNOG00000049491;ENSRNOG00000051002;NewGene_551	RT1-Ba;RT1-CE5;RT1-A2;RT1-Bb;RT1-Da;RT1-Db1;Cd86;RT1-A1;LOC108348072;RT1-DMa;RT1-DMb;LOC108348139;NewGene_551	13	up&down
Cellular Processes	Cell growth and death	ko04217	rno04217	Necroptosis	3.80%	1.84%	2.06	0.023763034	0.084490958	ENSRNOG00000002657;ENSRNOG00000003170;ENSRNOG00000003622;ENSRNOG00000010522;ENSRNOG00000012074;ENSRNOG00000012331;ENSRNOG00000018669;ENSRNOG00000019675;ENSRNOG00000020465;ENSRNOG00000021726	Pla2g4a;Nlrp3;Cybb;Tlr4;Ifngr1;Casp8;Jak3;Pycard;Ripk3;Tlr3	10	up
Metabolism	Glycan biosynthesis and metabolism	ko00511	rno00511	Other glycan degradation	1.14%	0.24%	4.77	0.024166231	0.084490958	ENSRNOG00000010196;ENSRNOG00000023910;ENSRNOG00000025274	Glb1;Man2b1;Hexb	3	up
Metabolism	Glycan biosynthesis and metabolism	ko00531	rno00531	Glycosaminoglycan degradation	1.14%	0.25%	4.6	0.026611806	0.091408972	ENSRNOG00000000913;ENSRNOG00000010196;ENSRNOG00000025274	Gusb;Glb1;Hexb	3	up
Human Diseases	Infectious disease: bacterial	ko05135	rno05135	Yersinia infection	5.70%	3.30%	1.73	0.028156349	0.095046841	ENSRNOG00000003170;ENSRNOG00000005620;ENSRNOG00000005810;ENSRNOG00000007350;ENSRNOG00000007390;ENSRNOG00000009848;ENSRNOG00000010522;ENSRNOG00000012228;ENSRNOG00000013886;ENSRNOG00000016294;ENSRNOG00000019675;ENSRNOG00000031058;ENSRNOG00000050430;ENSRNOG00000057451;NewGene_551	Nlrp3;Lcp2;Nlrc4;Rac2;Nfkbia;Il18;Tlr4;Skap2;Fyb1;Cd4;Pycard;Was;Vav1;Itga5;NewGene_551	15	up&down
Human Diseases	Immune disease	ko05320	rno05320	Autoimmune thyroid disease	4.94%	2.75%	1.8	0.030203443	0.099090528	ENSRNOG00000000451;ENSRNOG00000000723;ENSRNOG00000030712;ENSRNOG00000032708;ENSRNOG00000032844;ENSRNOG00000033215;ENSRNOG00000038835;ENSRNOG00000038999;ENSRNOG00000047854;ENSRNOG00000047864;ENSRNOG00000049491;ENSRNOG00000051002;NewGene_551	RT1-Ba;RT1-CE5;RT1-A2;RT1-Bb;RT1-Da;RT1-Db1;Cd86;RT1-A1;LOC108348072;RT1-DMa;RT1-DMb;LOC108348139;NewGene_551	13	up&down
Organismal Systems	Aging	ko04213	rno04213	Longevity regulating pathway - multiple species	1.90%	0.66%	2.86	0.030366452	0.099090528	ENSRNOG00000004517;ENSRNOG00000014776;ENSRNOG00000020401;ENSRNOG00000045654;ENSRNOG00000050647	Igf1;Adcy7;Adcy4;Hspa1a;LOC108348108	5	up
Organismal Systems	Immune system	ko04672	rno04672	Intestinal immune network for IgA production	4.56%	2.50%	1.83	0.032448833	0.104149835	ENSRNOG00000000451;ENSRNOG00000020652;ENSRNOG00000023109;ENSRNOG00000032708;ENSRNOG00000032844;ENSRNOG00000033215;ENSRNOG00000038835;ENSRNOG00000047854;ENSRNOG00000047864;ENSRNOG00000049491;ENSRNOG00000051002;NewGene_551	RT1-Ba;Tgfb1;Icoslg;RT1-Bb;RT1-Da;RT1-Db1;Cd86;LOC108348072;RT1-DMa;RT1-DMb;LOC108348139;NewGene_551	12	up&down
Environmental Information Processing	Signal transduction	ko04630	rno04630	JAK-STAT signaling pathway	3.42%	1.71%	2	0.036715398	0.115943362	ENSRNOG00000000187;ENSRNOG00000002919;ENSRNOG00000008759;ENSRNOG00000012074;ENSRNOG00000014294;ENSRNOG00000016308;ENSRNOG00000018669;ENSRNOG00000020811;ENSRNOG00000049782	Csf2rb;Gfap;Csf3r;Ifngr1;Ptpn6;Il10ra;Jak3;Il6r;Csf2ra	9	up
Environmental Information Processing	Signal transduction	ko04371	rno04371	Apelin signaling pathway	3.04%	1.45%	2.1	0.03795707	0.117961821	ENSRNOG00000001414;ENSRNOG00000007036;ENSRNOG00000009385;ENSRNOG00000014776;ENSRNOG00000020401;ENSRNOG00000023428;ENSRNOG00000043451;ENSRNOG00000050760	Serpine1;Tgfbr1;Pik3cg;Adcy7;Adcy4;Pik3r5;Spp1;LOC103690035	8	up
Environmental Information Processing	Signal transduction	ko04015	rno04015	Rap1 signaling pathway	5.32%	3.24%	1.64	0.047296632	0.144690355	ENSRNOG00000001224;ENSRNOG00000004517;ENSRNOG00000005620;ENSRNOG00000007350;ENSRNOG00000013886;ENSRNOG00000014776;ENSRNOG00000017803;ENSRNOG00000017980;ENSRNOG00000018414;ENSRNOG00000019728;ENSRNOG00000020401;ENSRNOG00000020726;ENSRNOG00000050430;NewGene_551	Itgb2;Igf1;Lcp2;Rac2;Fyb1;Adcy7;Apbb1ip;Itgal;Csf1r;Itgam;Adcy4;Sipa1;Vav1;NewGene_551	14	up&down
Metabolism	Lipid metabolism	ko00565	rno00565	Ether lipid metabolism	1.52%	0.52%	2.91	0.048240847	0.145308461	ENSRNOG00000002657;ENSRNOG00000016643;ENSRNOG00000025691;ENSRNOG00000028566	Pla2g4a;Lpcat2;Pla2g7;Pld4	4	up
Human Diseases	Cardiovascular disease	ko05418	rno05418	Fluid shear stress and atherosclerosis	3.04%	1.53%	1.99	0.049321583	0.146312831	ENSRNOG00000001480;ENSRNOG00000007350;ENSRNOG00000007743;ENSRNOG00000013014;ENSRNOG00000014117;ENSRNOG00000016695;ENSRNOG00000059947;NewGene_13321	Ncf1;Rac2;Mgst1;Cyba;Hmox1;Mmp2;Sdc1;NewGene_13321	8	up
Organismal Systems	Endocrine system	ko04913	rno04913	Ovarian steroidogenesis	1.52%	0.53%	2.86	0.050779979	0.148390827	ENSRNOG00000002657;ENSRNOG00000004517;ENSRNOG00000014776;ENSRNOG00000020401	Pla2g4a;Igf1;Adcy7;Adcy4	4	up
Human Diseases	Cancer: specific types	ko05220	rno05220	Chronic myeloid leukemia	1.90%	0.78%	2.44	0.054278851	0.155532829	ENSRNOG00000007036;ENSRNOG00000007390;ENSRNOG00000020652;ENSRNOG00000020657;ENSRNOG00000050760	Tgfbr1;Nfkbia;Tgfb1;Shc1;LOC103690035	5	up
Environmental Information Processing	Signal transduction	ko04064	rno04064	NF-kappa B signaling pathway	4.94%	3.01%	1.64	0.054812779	0.155532829	ENSRNOG00000007390;ENSRNOG00000008180;ENSRNOG00000010516;ENSRNOG00000010522;ENSRNOG00000012160;ENSRNOG00000013967;ENSRNOG00000014532;ENSRNOG00000017819;ENSRNOG00000047606;ENSRNOG00000051986;ENSRNOG00000052407;NewGene_12776;NewGene_551	Nfkbia;Lyn;Plau;Tlr4;Syk;Blnk;Lbp;Cd14;Bcl2a1;Plcg2;Btk;NewGene_12776;NewGene_551	13	up&down
Human Diseases	Drug resistance: antineoplastic	ko01521	rno01521	EGFR tyrosine kinase inhibitor resistance	1.90%	0.80%	2.39	0.05870694	0.16420287	ENSRNOG00000004517;ENSRNOG00000020657;ENSRNOG00000020716;ENSRNOG00000020811;ENSRNOG00000051986	Igf1;Shc1;Axl;Il6r;Plcg2	5	up
Human Diseases	Infectious disease: parasitic	ko05144	rno05144	Malaria	3.04%	1.62%	1.88	0.064310125	0.176878675	ENSRNOG00000001224;ENSRNOG00000009848;ENSRNOG00000010522;ENSRNOG00000017980;ENSRNOG00000020652;ENSRNOG00000031515;ENSRNOG00000059947;NewGene_551	Itgb2;Il18;Tlr4;Itgal;Tgfb1;Klra2;Sdc1;NewGene_551	8	up&down
Human Diseases	Infectious disease: viral	ko05161	rno05161	Hepatitis B	3.04%	1.63%	1.87	0.065949119	0.176878675	ENSRNOG00000007036;ENSRNOG00000007390;ENSRNOG00000010522;ENSRNOG00000012331;ENSRNOG00000018669;ENSRNOG00000020652;ENSRNOG00000021726;ENSRNOG00000050760	Tgfbr1;Nfkbia;Tlr4;Casp8;Jak3;Tgfb1;Tlr3;LOC103690035	8	up
Human Diseases	Cancer: overview	ko05206	rno05206	MicroRNAs in cancer	3.04%	1.63%	1.87	0.065949119	0.176878675	ENSRNOG00000005903;ENSRNOG00000006094;ENSRNOG00000010516;ENSRNOG00000014117;ENSRNOG00000018087;ENSRNOG00000020657;ENSRNOG00000051986;ENSRNOG00000057451	St14;Cd44;Plau;Hmox1;Vim;Shc1;Plcg2;Itga5	8	up
Human Diseases	Infectious disease: viral	ko05170	rno05170	Human immunodeficiency virus 1 infection	5.32%	3.42%	1.56	0.067393247	0.177036471	ENSRNOG00000000723;ENSRNOG00000007350;ENSRNOG00000007390;ENSRNOG00000010522;ENSRNOG00000012331;ENSRNOG00000016294;ENSRNOG00000016575;ENSRNOG00000017123;ENSRNOG00000030712;ENSRNOG00000038999;ENSRNOG00000042137;ENSRNOG00000046031;ENSRNOG00000051986;NewGene_551	RT1-CE5;Rac2;Nfkbia;Tlr4;Casp8;Cd4;Tnfrsf1b;B2m;RT1-A2;RT1-A1;Tmem173;Tap2;Plcg2;NewGene_551	14	up&down
Environmental Information Processing	Signal transduction	ko04010	rno04010	MAPK signaling pathway	4.94%	3.12%	1.59	0.068157963	0.177036471	ENSRNOG00000002657;ENSRNOG00000004517;ENSRNOG00000007036;ENSRNOG00000007350;ENSRNOG00000016378;ENSRNOG00000017819;ENSRNOG00000018414;ENSRNOG00000020505;ENSRNOG00000020652;ENSRNOG00000023546;ENSRNOG00000045654;ENSRNOG00000050647;ENSRNOG00000050760	Pla2g4a;Igf1;Tgfbr1;Rac2;Map3k8;Cd14;Csf1r;Map4k1;Tgfb1;Hspb1;Hspa1a;LOC108348108;LOC103690035	13	up
Organismal Systems	Sensory system	ko04750	rno04750	Inflammatory mediator regulation of TRP channels	2.28%	1.10%	2.08	0.069556987	0.177036471	ENSRNOG00000002657;ENSRNOG00000004517;ENSRNOG00000014776;ENSRNOG00000020401;ENSRNOG00000027037;ENSRNOG00000051986	Pla2g4a;Igf1;Adcy7;Adcy4;Alox12;Plcg2	6	up
Metabolism	Carbohydrate metabolism	ko00052	rno00052	Galactose metabolism	1.14%	0.36%	3.14	0.069624827	0.177036471	ENSRNOG00000006116;ENSRNOG00000010196;ENSRNOG00000059461	Hk2;Glb1;B4galt1	3	up
Environmental Information Processing	Signal transduction	ko04370	rno04370	VEGF signaling pathway	1.52%	0.61%	2.49	0.076829115	0.187236152	ENSRNOG00000002657;ENSRNOG00000007350;ENSRNOG00000023546;ENSRNOG00000051986	Pla2g4a;Rac2;Hspb1;Plcg2	4	up
Human Diseases	Infectious disease: parasitic	ko05146	rno05146	Amoebiasis	3.42%	1.97%	1.73	0.076914724	0.187236152	ENSRNOG00000001224;ENSRNOG00000003357;ENSRNOG00000005378;ENSRNOG00000010522;ENSRNOG00000011292;ENSRNOG00000017819;ENSRNOG00000019728;ENSRNOG00000020652;ENSRNOG00000023546	Itgb2;Col3a1;Gna15;Tlr4;Col1a2;Cd14;Itgam;Tgfb1;Hspb1	9	up
Organismal Systems	Endocrine system	ko04921	rno04921	Oxytocin signaling pathway	2.66%	1.41%	1.89	0.078154735	0.187236152	ENSRNOG00000001216;ENSRNOG00000002657;ENSRNOG00000009385;ENSRNOG00000014776;ENSRNOG00000020401;ENSRNOG00000023428;ENSRNOG00000033796	Trpm2;Pla2g4a;Pik3cg;Adcy7;Adcy4;Pik3r5;Kcnj5	7	up
Environmental Information Processing	Signaling molecules and interaction	ko04512	rno04512	ECM-receptor interaction	2.28%	1.13%	2.01	0.078415157	0.187236152	ENSRNOG00000005580;ENSRNOG00000006094;ENSRNOG00000011292;ENSRNOG00000043451;ENSRNOG00000057451;ENSRNOG00000059947	Itgb4;Cd44;Col1a2;Spp1;Itga5;Sdc1	6	up
Cellular Processes	Cellular community - eukaryotes	ko04520	rno04520	Adherens junction	1.90%	0.87%	2.19	0.078417722	0.187236152	ENSRNOG00000007036;ENSRNOG00000007350;ENSRNOG00000014294;ENSRNOG00000031058;ENSRNOG00000050760	Tgfbr1;Rac2;Ptpn6;Was;LOC103690035	5	up
Environmental Information Processing	Signal transduction	ko04668	rno04668	TNF signaling pathway	2.28%	1.14%	2	0.080724781	0.190422439	ENSRNOG00000002470;ENSRNOG00000007390;ENSRNOG00000012331;ENSRNOG00000016378;ENSRNOG00000016575;ENSRNOG00000020465	Ifi47;Nfkbia;Casp8;Map3k8;Tnfrsf1b;Ripk3	6	up
Metabolism	Glycan biosynthesis and metabolism	ko00604	rno00604	Glycosphingolipid biosynthesis - ganglio series	0.76%	0.19%	4.09	0.084876407	0.197832227	ENSRNOG00000010196;ENSRNOG00000025274	Glb1;Hexb	2	up
Cellular Processes	Cell motility	ko04810	rno04810	Regulation of actin cytoskeleton	3.80%	2.33%	1.63	0.087724393	0.199715264	ENSRNOG00000000991;ENSRNOG00000001224;ENSRNOG00000005580;ENSRNOG00000007350;ENSRNOG00000017980;ENSRNOG00000019728;ENSRNOG00000030118;ENSRNOG00000036829;ENSRNOG00000050430;ENSRNOG00000057451	Arpc1b;Itgb2;Itgb4;Rac2;Itgal;Itgam;Msn;Nckap1l;Vav1;Itga5	10	up
Human Diseases	Immune disease	ko05310	rno05310	Asthma	3.80%	2.33%	1.63	0.087724393	0.199715264	ENSRNOG00000000451;ENSRNOG00000024159;ENSRNOG00000032708;ENSRNOG00000032844;ENSRNOG00000033215;ENSRNOG00000047854;ENSRNOG00000047864;ENSRNOG00000049491;ENSRNOG00000051002;NewGene_551	RT1-Ba;Fcer1g;RT1-Bb;RT1-Da;RT1-Db1;LOC108348072;RT1-DMa;RT1-DMb;LOC108348139;NewGene_551	10	up&down
Metabolism	Carbohydrate metabolism	ko00040	rno00040	Pentose and glucuronate interconversions	0.76%	0.19%	3.9	0.091978872	0.206994194	ENSRNOG00000000913;ENSRNOG00000018740	Gusb;Ugt1a7c	2	up
Human Diseases	Drug resistance: antineoplastic	ko01522	rno01522	Endocrine resistance	1.90%	0.92%	2.06	0.095256683	0.211934725	ENSRNOG00000004517;ENSRNOG00000014776;ENSRNOG00000016695;ENSRNOG00000020401;ENSRNOG00000020657	Igf1;Adcy7;Mmp2;Adcy4;Shc1	5	up
Organismal Systems	Endocrine system	ko04914	rno04914	Progesterone-mediated oocyte maturation	1.90%	0.95%	2.01	0.104313884	0.229478208	ENSRNOG00000004217;ENSRNOG00000004479;ENSRNOG00000004517;ENSRNOG00000014776;ENSRNOG00000020401	Stk10;Aurka;Igf1;Adcy7;Adcy4	5	up
Organismal Systems	Immune system	ko04660	rno04660	T cell receptor signaling pathway	3.42%	2.12%	1.61	0.108431314	0.235021111	ENSRNOG00000000655;ENSRNOG00000005620;ENSRNOG00000007390;ENSRNOG00000014294;ENSRNOG00000016294;ENSRNOG00000016378;ENSRNOG00000050430;NewGene_12776;NewGene_551	Ptprc;Lcp2;Nfkbia;Ptpn6;Cd4;Map3k8;Vav1;NewGene_12776;NewGene_551	9	up&down
Environmental Information Processing	Signal transduction	ko04072	rno04072	Phospholipase D signaling pathway	3.80%	2.43%	1.56	0.109234274	0.235021111	ENSRNOG00000002657;ENSRNOG00000007679;ENSRNOG00000009385;ENSRNOG00000012160;ENSRNOG00000014776;ENSRNOG00000020401;ENSRNOG00000020657;ENSRNOG00000023428;ENSRNOG00000024159;ENSRNOG00000051986	Pla2g4a;Cyth4;Pik3cg;Syk;Adcy7;Adcy4;Shc1;Pik3r5;Fcer1g;Plcg2	10	up
Metabolism	Biosynthesis of other secondary metabolites	ko00524	rno00524	Neomycin, kanamycin and gentamicin biosynthesis	0.38%	0.04%	8.59	0.111135615	0.236512865	ENSRNOG00000006116	Hk2	1	up
Human Diseases	Neurodegenerative disease	ko05020	rno05020	Prion disease	4.18%	2.82%	1.49	0.123988878	0.258922986	ENSRNOG00000001480;ENSRNOG00000003622;ENSRNOG00000006940;ENSRNOG00000007350;ENSRNOG00000012749;ENSRNOG00000012804;ENSRNOG00000012807;ENSRNOG00000013014;ENSRNOG00000045654;ENSRNOG00000050647;NewGene_13321	Ncf1;Cybb;Ncf4;Rac2;C1qb;C1qc;C1qa;Cyba;Hspa1a;LOC108348108;NewGene_13321	11	up
Organismal Systems	Digestive system	ko04979	rno04979	Cholesterol metabolism	1.14%	0.47%	2.43	0.125526173	0.258922986	ENSRNOG00000010549;ENSRNOG00000012062;ENSRNOG00000018126	Tspo;Npc2;Abca1	3	up
Human Diseases	Immune disease	ko05340	rno05340	Primary immunodeficiency	2.28%	1.29%	1.77	0.125633331	0.258922986	ENSRNOG00000000655;ENSRNOG00000013967;ENSRNOG00000016294;ENSRNOG00000018669;ENSRNOG00000046031;ENSRNOG00000052407	Ptprc;Blnk;Cd4;Jak3;Tap2;Btk	6	up
Human Diseases	Infectious disease: bacterial	ko05100	rno05100	Bacterial invasion of epithelial cells	1.52%	0.74%	2.05	0.132085578	0.26938506	ENSRNOG00000000991;ENSRNOG00000020657;ENSRNOG00000038881;ENSRNOG00000057451	Arpc1b;Shc1;Hcls1;Itga5	4	up
Cellular Processes	Cellular community - eukaryotes	ko04510	rno04510	Focal adhesion	3.42%	2.23%	1.53	0.134467811	0.271416308	ENSRNOG00000004517;ENSRNOG00000005580;ENSRNOG00000007350;ENSRNOG00000011292;ENSRNOG00000020657;ENSRNOG00000043451;ENSRNOG00000050430;ENSRNOG00000052064;ENSRNOG00000057451	Igf1;Itgb4;Rac2;Col1a2;Shc1;Spp1;Vav1;Parvg;Itga5	9	up
Organismal Systems	Digestive system	ko04976	rno04976	Bile secretion	1.52%	0.77%	1.97	0.144696931	0.28908302	ENSRNOG00000011648;ENSRNOG00000014776;ENSRNOG00000018740;ENSRNOG00000020401	Aqp1;Adcy7;Ugt1a7c;Adcy4	4	up
Genetic Information Processing	Folding, sorting and degradation	ko03050	rno03050	Proteasome	1.14%	0.50%	2.26	0.146885083	0.290490436	ENSRNOG00000000456;ENSRNOG00000000459;ENSRNOG00000019041	Psmb8;Psmb9;Psme1	3	up
Human Diseases	Infectious disease: viral	ko05162	rno05162	Measles	3.80%	2.62%	1.45	0.153441797	0.300422886	ENSRNOG00000004249;ENSRNOG00000007390;ENSRNOG00000010522;ENSRNOG00000012331;ENSRNOG00000018669;ENSRNOG00000030118;ENSRNOG00000045654;ENSRNOG00000046452;ENSRNOG00000050647;NewGene_551	Tlr7;Nfkbia;Tlr4;Casp8;Jak3;Msn;Hspa1a;Fcgr2b;LOC108348108;NewGene_551	10	up&down
Human Diseases	Cancer: specific types	ko05225	rno05225	Hepatocellular carcinoma	2.66%	1.68%	1.58	0.155264191	0.300981132	ENSRNOG00000007036;ENSRNOG00000007743;ENSRNOG00000014117;ENSRNOG00000020652;ENSRNOG00000020657;ENSRNOG00000050760;ENSRNOG00000051986	Tgfbr1;Mgst1;Hmox1;Tgfb1;Shc1;LOC103690035;Plcg2	7	up
Cellular Processes	Transport and catabolism	ko04144	rno04144	Endocytosis	4.18%	2.96%	1.41	0.156920395	0.301209428	ENSRNOG00000000723;ENSRNOG00000000991;ENSRNOG00000007036;ENSRNOG00000007679;ENSRNOG00000019890;ENSRNOG00000021100;ENSRNOG00000030712;ENSRNOG00000038999;ENSRNOG00000045654;ENSRNOG00000050647;ENSRNOG00000050760	RT1-CE5;Arpc1b;Tgfbr1;Cyth4;Folr2;Tnfaip8l2;RT1-A2;RT1-A1;Hspa1a;LOC108348108;LOC103690035	11	up
Metabolism	Xenobiotics biodegradation and metabolism	ko00982	rno00982	Drug metabolism - cytochrome P450	1.14%	0.55%	2.08	0.175082401	0.329608568	ENSRNOG00000003620;ENSRNOG00000007743;ENSRNOG00000018740	Fmo3;Mgst1;Ugt1a7c	3	up
Cellular Processes	Cell growth and death	ko04216	rno04216	Ferroptosis	1.14%	0.55%	2.08	0.175082401	0.329608568	ENSRNOG00000003622;ENSRNOG00000011913;ENSRNOG00000014117	Cybb;Cp;Hmox1	3	up
Organismal Systems	Endocrine system	ko04935	rno04935	Growth hormone synthesis, secretion and action	1.90%	1.15%	1.65	0.186299908	0.34508346	ENSRNOG00000004517;ENSRNOG00000014776;ENSRNOG00000020401;ENSRNOG00000020657;ENSRNOG00000051986	Igf1;Adcy7;Adcy4;Shc1;Plcg2	5	up
Cellular Processes	Cell growth and death	ko04218	rno04218	Cellular senescence	2.66%	1.78%	1.5	0.188880303	0.34508346	ENSRNOG00000000723;ENSRNOG00000001414;ENSRNOG00000007036;ENSRNOG00000020652;ENSRNOG00000030712;ENSRNOG00000038999;ENSRNOG00000050760	RT1-CE5;Serpine1;Tgfbr1;Tgfb1;RT1-A2;RT1-A1;LOC103690035	7	up
Organismal Systems	Nervous system	ko04722	rno04722	Neurotrophin signaling pathway	1.90%	1.16%	1.64	0.190301595	0.34508346	ENSRNOG00000001425;ENSRNOG00000005809;ENSRNOG00000007390;ENSRNOG00000020657;ENSRNOG00000051986	Sh2b2;Arhgdib;Nfkbia;Shc1;Plcg2	5	up
Metabolism	Metabolism of cofactors and vitamins	ko00740	rno00740	Riboflavin metabolism	0.38%	0.08%	4.77	0.191113848	0.34508346	ENSRNOG00000046261	Acp5	1	up
Organismal Systems	Nervous system	ko04730	rno04730	Long-term depression	1.14%	0.58%	1.98	0.192672803	0.34508346	ENSRNOG00000002657;ENSRNOG00000004517;ENSRNOG00000008180	Pla2g4a;Igf1;Lyn	3	up
Human Diseases	Cardiovascular disease	ko05410	rno05410	Hypertrophic cardiomyopathy	1.52%	0.87%	1.75	0.194550302	0.34508346	ENSRNOG00000004517;ENSRNOG00000005580;ENSRNOG00000020652;ENSRNOG00000057451	Igf1;Itgb4;Tgfb1;Itga5	4	up
Metabolism	Glycan biosynthesis and metabolism	ko00601	rno00601	Glycosphingolipid biosynthesis - lacto and neolacto series	0.76%	0.31%	2.45	0.195640058	0.34508346	ENSRNOG00000019179;ENSRNOG00000059461	Ggta1;B4galt1	2	up
Organismal Systems	Endocrine system	ko04923	rno04923	Regulation of lipolysis in adipocytes	1.14%	0.59%	1.92	0.204636468	0.356636743	ENSRNOG00000014776;ENSRNOG00000019217;ENSRNOG00000020401	Adcy7;Adrb2;Adcy4	3	up
Environmental Information Processing	Signal transduction	ko04151	rno04151	PI3K-Akt signaling pathway	5.70%	4.50%	1.27	0.205833088	0.356636743	ENSRNOG00000004517;ENSRNOG00000005580;ENSRNOG00000008759;ENSRNOG00000009385;ENSRNOG00000010522;ENSRNOG00000011292;ENSRNOG00000011815;ENSRNOG00000012160;ENSRNOG00000013309;ENSRNOG00000018414;ENSRNOG00000018669;ENSRNOG00000020811;ENSRNOG00000023428;ENSRNOG00000043451;ENSRNOG00000057451	Igf1;Itgb4;Csf3r;Pik3cg;Tlr4;Col1a2;Sgk1;Syk;Pik3ap1;Csf1r;Jak3;Il6r;Pik3r5;Spp1;Itga5	15	up
Human Diseases	Cancer: specific types	ko05212	rno05212	Pancreatic cancer	1.52%	0.91%	1.67	0.218774433	0.375734484	ENSRNOG00000007036;ENSRNOG00000007350;ENSRNOG00000020652;ENSRNOG00000050760	Tgfbr1;Rac2;Tgfb1;LOC103690035	4	up
Human Diseases	Drug resistance: antineoplastic	ko01523	rno01523	Antifolate resistance	0.76%	0.34%	2.26	0.221333506	0.376824093	ENSRNOG00000019890;ENSRNOG00000027037	Folr2;Alox12	2	up
Organismal Systems	Endocrine system	ko03320	rno03320	PPAR signaling pathway	1.52%	0.92%	1.65	0.223715143	0.377595433	ENSRNOG00000007060;ENSRNOG00000019120;ENSRNOG00000047046;ENSRNOG00000056219	Plin2;Hmgcs2;Plin4;Olr1	4	up
Organismal Systems	Endocrine system	ko04912	rno04912	GnRH signaling pathway	1.52%	0.96%	1.59	0.243755688	0.405648062	ENSRNOG00000002657;ENSRNOG00000014776;ENSRNOG00000016695;ENSRNOG00000020401	Pla2g4a;Adcy7;Mmp2;Adcy4	4	up
Human Diseases	Cancer: overview	ko05202	rno05202	Transcriptional misregulation in cancer	4.94%	3.97%	1.25	0.245643985	0.405648062	ENSRNOG00000004517;ENSRNOG00000010516;ENSRNOG00000010918;ENSRNOG00000012172;ENSRNOG00000012811;ENSRNOG00000017819;ENSRNOG00000018414;ENSRNOG00000019206;ENSRNOG00000019728;ENSRNOG00000021199;ENSRNOG00000038835;ENSRNOG00000047606;NewGene_551	Igf1;Plau;Cebpa;Spi1;Spint1;Cd14;Csf1r;Nupr1;Itgam;Fcgr1a;Cd86;Bcl2a1;NewGene_551	13	up&down
Environmental Information Processing	Signal transduction	ko04022	rno04022	cGMP-PKG signaling pathway	2.28%	1.60%	1.42	0.246551148	0.405648062	ENSRNOG00000009385;ENSRNOG00000014776;ENSRNOG00000015788;ENSRNOG00000019217;ENSRNOG00000020401;ENSRNOG00000023428	Pik3cg;Adcy7;LOC100911796;Adrb2;Adcy4;Pik3r5	6	up
Organismal Systems	Excretory system	ko04960	rno04960	Aldosterone-regulated sodium reabsorption	0.76%	0.37%	2.05	0.255954219	0.417609515	ENSRNOG00000004517;ENSRNOG00000011815	Igf1;Sgk1	2	up
Human Diseases	Cancer: specific types	ko05215	rno05215	Prostate cancer	1.52%	0.99%	1.53	0.264180933	0.424696835	ENSRNOG00000004517;ENSRNOG00000007390;ENSRNOG00000010516;ENSRNOG00000012811	Igf1;Nfkbia;Plau;Spint1	4	up
Cellular Processes	Cell growth and death	ko04215	rno04215	Apoptosis - multiple species	0.76%	0.38%	2	0.264636361	0.424696835	ENSRNOG00000012331;ENSRNOG00000043311	Casp8;Birc7	2	up
Human Diseases	Cancer: specific types	ko05210	rno05210	Colorectal cancer	1.52%	1%	1.52	0.269338157	0.426562071	ENSRNOG00000007036;ENSRNOG00000007350;ENSRNOG00000020652;ENSRNOG00000050760	Tgfbr1;Rac2;Tgfb1;LOC103690035	4	up
Environmental Information Processing	Signal transduction	ko04024	rno04024	cAMP signaling pathway	2.66%	1.99%	1.34	0.270861211	0.426562071	ENSRNOG00000007350;ENSRNOG00000007390;ENSRNOG00000014776;ENSRNOG00000019217;ENSRNOG00000020401;ENSRNOG00000026653;ENSRNOG00000050430	Rac2;Nfkbia;Adcy7;Adrb2;Adcy4;Hcar2;Vav1	7	up
Human Diseases	Cancer: specific types	ko05214	rno05214	Glioma	1.14%	0.69%	1.65	0.27288371	0.426562071	ENSRNOG00000004517;ENSRNOG00000020657;ENSRNOG00000051986	Igf1;Shc1;Plcg2	3	up
Metabolism	Lipid metabolism	ko00564	rno00564	Glycerophospholipid metabolism	1.52%	1.01%	1.51	0.274513333	0.426562071	ENSRNOG00000002657;ENSRNOG00000016643;ENSRNOG00000027125;ENSRNOG00000028566	Pla2g4a;Lpcat2;Mboat1;Pld4	4	up
Metabolism	Lipid metabolism	ko00072	ko00072	Synthesis and degradation of ketone bodies	0.38%	0.12%	3.07	0.281078262	0.429938788	ENSRNOG00000019120	Hmgcs2	1	up
Metabolism	Glycan biosynthesis and metabolism	ko00533	rno00533	Glycosaminoglycan biosynthesis - keratan sulfate	0.38%	0.12%	3.07	0.281078262	0.429938788	ENSRNOG00000059461	B4galt1	1	up
Environmental Information Processing	Signal transduction	ko04068	rno04068	FoxO signaling pathway	1.90%	1.35%	1.4	0.284748791	0.432176867	ENSRNOG00000004517;ENSRNOG00000007036;ENSRNOG00000011815;ENSRNOG00000020652;ENSRNOG00000050760	Igf1;Tgfbr1;Sgk1;Tgfb1;LOC103690035	5	up
Organismal Systems	Immune system	ko04622	rno04622	RIG-I-like receptor signaling pathway	1.14%	0.73%	1.57	0.298337505	0.447363071	ENSRNOG00000007390;ENSRNOG00000012331;ENSRNOG00000042137	Nfkbia;Casp8;Tmem173	3	up
Organismal Systems	Digestive system	ko04973	rno04973	Carbohydrate digestion and absorption	0.76%	0.42%	1.83	0.299324377	0.447363071	ENSRNOG00000006116;ENSRNOG00000017693	Hk2;Slc2a5	2	up
Metabolism	Metabolism of cofactors and vitamins	ko00830	rno00830	Retinol metabolism	1.14%	0.73%	1.55	0.304725631	0.451985386	ENSRNOG00000018740;ENSRNOG00000055049;ENSRNOG00000058568	Ugt1a7c;Aldh1a2;Dhrs9	3	up
Organismal Systems	Digestive system	ko04974	rno04974	Protein digestion and absorption	1.52%	1.07%	1.42	0.311143527	0.458034793	ENSRNOG00000003357;ENSRNOG00000010296;ENSRNOG00000011292;ENSRNOG00000031475	Col3a1;Slc7a7;Col1a2;Col16a1	4	up
Metabolism	Carbohydrate metabolism	ko00053	rno00053	Ascorbate and aldarate metabolism	0.38%	0.15%	2.53	0.330196948	0.474885696	ENSRNOG00000018740	Ugt1a7c	1	up
Metabolism	Glycan biosynthesis and metabolism	ko00603	rno00603	Glycosphingolipid biosynthesis - globo and isoglobo series	0.38%	0.15%	2.53	0.330196948	0.474885696	ENSRNOG00000025274	Hexb	1	up
Human Diseases	Cancer: overview	ko05204	rno05204	Chemical carcinogenesis	1.14%	0.77%	1.48	0.330318956	0.474885696	ENSRNOG00000007743;ENSRNOG00000018740;ENSRNOG00000019342	Mgst1;Ugt1a7c;Sult1a1	3	up
Organismal Systems	Nervous system	ko04725	rno04725	Cholinergic synapse	1.52%	1.11%	1.37	0.33229233	0.474885696	ENSRNOG00000009385;ENSRNOG00000014776;ENSRNOG00000020401;ENSRNOG00000023428	Pik3cg;Adcy7;Adcy4;Pik3r5	4	up
Organismal Systems	Circulatory system	ko04261	rno04261	Adrenergic signaling in cardiomyocytes	1.90%	1.49%	1.28	0.353489992	0.501518981	ENSRNOG00000009385;ENSRNOG00000014776;ENSRNOG00000019217;ENSRNOG00000020401;ENSRNOG00000023428	Pik3cg;Adcy7;Adrb2;Adcy4;Pik3r5	5	up
Human Diseases	Cardiovascular disease	ko05414	rno05414	Dilated cardiomyopathy	2.28%	1.85%	1.23	0.359998631	0.504955894	ENSRNOG00000004517;ENSRNOG00000005580;ENSRNOG00000014776;ENSRNOG00000020401;ENSRNOG00000020652;ENSRNOG00000057451	Igf1;Itgb4;Adcy7;Adcy4;Tgfb1;Itga5	6	up
Metabolism	Lipid metabolism	ko00120	rno00120	Primary bile acid biosynthesis	0.38%	0.17%	2.26	0.361070612	0.504955894	ENSRNOG00000019141	Ch25h	1	up
Organismal Systems	Nervous system	ko04726	rno04726	Serotonergic synapse	1.52%	1.16%	1.31	0.364128187	0.505620327	ENSRNOG00000002657;ENSRNOG00000027037;ENSRNOG00000029179;ENSRNOG00000033796	Pla2g4a;Alox12;Cyp2d1;Kcnj5	4	up
Metabolism	Glycan biosynthesis and metabolism	ko00513	rno00513	Various types of N-glycan biosynthesis	0.76%	0.50%	1.51	0.384374712	0.523746958	ENSRNOG00000025274;ENSRNOG00000059461	Hexb;B4galt1	2	up
Metabolism	Xenobiotics biodegradation and metabolism	ko00983	rno00983	Drug metabolism - other enzymes	1.14%	0.85%	1.34	0.387666553	0.523746958	ENSRNOG00000000913;ENSRNOG00000007743;ENSRNOG00000018740	Gusb;Mgst1;Ugt1a7c	3	up
Cellular Processes	Cell growth and death	ko04115	rno04115	p53 signaling pathway	1.14%	0.85%	1.34	0.387666553	0.523746958	ENSRNOG00000001414;ENSRNOG00000004517;ENSRNOG00000012331	Serpine1;Igf1;Casp8	3	up
Metabolism	Energy metabolism	ko00910	rno00910	Nitrogen metabolism	0.38%	0.19%	2.05	0.390526359	0.523746958	ENSRNOG00000010079	Car3	1	down
Metabolism	Carbohydrate metabolism	ko00520	rno00520	Amino sugar and nucleotide sugar metabolism	0.76%	0.51%	1.48	0.392659515	0.523746958	ENSRNOG00000006116;ENSRNOG00000025274	Hk2;Hexb	2	up
Organismal Systems	Aging	ko04211	rno04211	Longevity regulating pathway	1.14%	0.86%	1.33	0.393981118	0.523746958	ENSRNOG00000004517;ENSRNOG00000014776;ENSRNOG00000020401	Igf1;Adcy7;Adcy4	3	up
Cellular Processes	Cell growth and death	ko04114	rno04114	Oocyte meiosis	1.52%	1.21%	1.25	0.395907647	0.523746958	ENSRNOG00000004479;ENSRNOG00000004517;ENSRNOG00000014776;ENSRNOG00000020401	Aurka;Igf1;Adcy7;Adcy4	4	up
Organismal Systems	Endocrine system	ko04925	rno04925	Aldosterone synthesis and secretion	1.14%	0.89%	1.29	0.412819083	0.539785008	ENSRNOG00000014776;ENSRNOG00000020401;ENSRNOG00000033796	Adcy7;Adcy4;Kcnj5	3	up
Human Diseases	Cancer: overview	ko05235	rno05235	PD-L1 expression and PD-1 checkpoint pathway in cancer	2.28%	1.97%	1.16	0.414212254	0.539785008	ENSRNOG00000007390;ENSRNOG00000010522;ENSRNOG00000012074;ENSRNOG00000014294;ENSRNOG00000016294;NewGene_551	Nfkbia;Tlr4;Ifngr1;Ptpn6;Cd4;NewGene_551	6	up&down
Organismal Systems	Excretory system	ko04964	rno04964	Proximal tubule bicarbonate reclamation	0.38%	0.20%	1.87	0.41862907	0.539785008	ENSRNOG00000011648	Aqp1	1	up
Organismal Systems	Environmental adaptation	ko04713	rno04713	Circadian entrainment	1.14%	0.89%	1.28	0.419058898	0.539785008	ENSRNOG00000014776;ENSRNOG00000020401;ENSRNOG00000033796	Adcy7;Adcy4;Kcnj5	3	up
Human Diseases	Substance dependence	ko05032	rno05032	Morphine addiction	1.14%	0.90%	1.26	0.425276925	0.539818254	ENSRNOG00000014776;ENSRNOG00000020401;ENSRNOG00000033796	Adcy7;Adcy4;Kcnj5	3	up
Human Diseases	Endocrine and metabolic disease	ko04932	rno04932	Non-alcoholic fatty liver disease	1.90%	1.63%	1.17	0.427526257	0.539818254	ENSRNOG00000010918;ENSRNOG00000012331;ENSRNOG00000020652;ENSRNOG00000020811;NewGene_12860	Cebpa;Casp8;Tgfb1;Il6r;NewGene_12860	5	up
Metabolism	Glycan biosynthesis and metabolism	ko00532	rno00532	Glycosaminoglycan biosynthesis - chondroitin sulfate / dermatan sulfate	0.38%	0.21%	1.79	0.432192501	0.539818254	ENSRNOG00000000824	Dse	1	up
Environmental Information Processing	Signal transduction	ko04071	rno04071	Sphingolipid signaling pathway	1.52%	1.27%	1.19	0.432650622	0.539818254	ENSRNOG00000007350;ENSRNOG00000015788;ENSRNOG00000020206;ENSRNOG00000024159	Rac2;LOC100911796;Ctsd;Fcer1g	4	up
Human Diseases	Infectious disease: viral	ko05165	rno05165	Human papillomavirus infection	3.80%	3.48%	1.09	0.43287039	0.539818254	ENSRNOG00000000723;ENSRNOG00000005580;ENSRNOG00000011292;ENSRNOG00000012331;ENSRNOG00000017220;ENSRNOG00000021726;ENSRNOG00000030712;ENSRNOG00000038999;ENSRNOG00000043451;ENSRNOG00000057451	RT1-CE5;Itgb4;Col1a2;Casp8;Tcirg1;Tlr3;RT1-A2;RT1-A1;Spp1;Itga5	10	up
Metabolism	Lipid metabolism	ko00600	rno00600	Sphingolipid metabolism	0.76%	0.57%	1.34	0.441238387	0.546771086	ENSRNOG00000003759;ENSRNOG00000010196	Galc;Glb1	2	up
Metabolism	Xenobiotics biodegradation and metabolism	ko00980	rno00980	Metabolism of xenobiotics by cytochrome P450	0.76%	0.58%	1.32	0.449129358	0.55304906	ENSRNOG00000007743;ENSRNOG00000018740	Mgst1;Ugt1a7c	2	up
Environmental Information Processing	Signal transduction	ko04350	rno04350	TGF-beta signaling pathway	1.14%	0.96%	1.19	0.462064941	0.565421572	ENSRNOG00000007036;ENSRNOG00000020652;ENSRNOG00000050760	Tgfbr1;Tgfb1;LOC103690035	3	up
Environmental Information Processing	Signal transduction	ko04390	rno04390	Hippo signaling pathway	1.90%	1.71%	1.11	0.46854999	0.569796	ENSRNOG00000001224;ENSRNOG00000001414;ENSRNOG00000007036;ENSRNOG00000020652;ENSRNOG00000050760	Itgb2;Serpine1;Tgfbr1;Tgfb1;LOC103690035	5	up
Organismal Systems	Endocrine system	ko04929	rno04929	GnRH secretion	0.76%	0.61%	1.24	0.480050706	0.577060562	ENSRNOG00000033796;ENSRNOG00000043451	Kcnj5;Spp1	2	up
Metabolism	Amino acid metabolism	ko00340	rno00340	Histidine metabolism	0.38%	0.25%	1.53	0.483365783	0.577060562	ENSRNOG00000027739	Cndp1	1	up
Metabolism	Glycan biosynthesis and metabolism	ko00515	rno00515	Mannose type O-glycan biosynthesis	0.38%	0.25%	1.53	0.483365783	0.577060562	ENSRNOG00000059461	B4galt1	1	up
Metabolism	Lipid metabolism	ko00590	rno00590	Arachidonic acid metabolism	1.14%	1%	1.14	0.491930434	0.583726066	ENSRNOG00000002657;ENSRNOG00000007918;ENSRNOG00000027037	Pla2g4a;Tbxas1;Alox12	3	up
Environmental Information Processing	Membrane transport	ko02010	rno02010	ABC transporters	0.76%	0.63%	1.21	0.495109222	0.583806499	ENSRNOG00000018126;ENSRNOG00000046031	Abca1;Tap2	2	up
Environmental Information Processing	Signaling molecules and interaction	ko04080	rno04080	Neuroactive ligand-receptor interaction	3.80%	3.67%	1.03	0.501733017	0.583806499	ENSRNOG00000009211;ENSRNOG00000009260;ENSRNOG00000010549;ENSRNOG00000013231;ENSRNOG00000015788;ENSRNOG00000019217;ENSRNOG00000019270;ENSRNOG00000027030;ENSRNOG00000046834;ENSRNOG00000047800	C3ar1;Cnr2;Tspo;Ptafr;LOC100911796;Adrb2;P2ry6;Adm;C3;C5ar1	10	up
Organismal Systems	Endocrine system	ko04927	rno04927	Cortisol synthesis and secretion	0.76%	0.64%	1.19	0.5025344	0.583806499	ENSRNOG00000014776;ENSRNOG00000020401	Adcy7;Adcy4	2	up
Metabolism	Lipid metabolism	ko00592	rno00592	alpha-Linolenic acid metabolism	0.38%	0.27%	1.43	0.507202311	0.583806499	ENSRNOG00000002657	Pla2g4a	1	up
Organismal Systems	Circulatory system	ko04270	rno04270	Vascular smooth muscle contraction	1.52%	1.41%	1.08	0.50899128	0.583806499	ENSRNOG00000002657;ENSRNOG00000014776;ENSRNOG00000020401;ENSRNOG00000027030	Pla2g4a;Adcy7;Adcy4;Adm	4	up
Organismal Systems	Digestive system	ko04978	rno04978	Mineral absorption	0.76%	0.65%	1.18	0.509889063	0.583806499	ENSRNOG00000014117;ENSRNOG00000043098	Hmox1;Mt2A	2	up
Human Diseases	Cancer: specific types	ko05223	rno05223	Non-small cell lung cancer	0.76%	0.66%	1.15	0.524383913	0.589529954	ENSRNOG00000018669;ENSRNOG00000051986	Jak3;Plcg2	2	up
Human Diseases	Cancer: overview	ko05230	rno05230	Central carbon metabolism in cancer	0.76%	0.66%	1.15	0.524383913	0.589529954	ENSRNOG00000006116;ENSRNOG00000014751	Hk2;Ret	2	up
Human Diseases	Cancer: overview	ko05231	rno05231	Choline metabolism in cancer	1.14%	1.05%	1.08	0.526661324	0.589529954	ENSRNOG00000002657;ENSRNOG00000007350;ENSRNOG00000031058	Pla2g4a;Rac2;Was	3	up
Metabolism	Carbohydrate metabolism	ko00650	rno00650	Butanoate metabolism	0.38%	0.28%	1.34	0.529943055	0.589529954	ENSRNOG00000019120	Hmgcs2	1	up
Organismal Systems	Excretory system	ko04966	rno04966	Collecting duct acid secretion	0.38%	0.28%	1.34	0.529943055	0.589529954	ENSRNOG00000017220	Tcirg1	1	up
Human Diseases	Cancer: specific types	ko05226	rno05226	Gastric cancer	1.52%	1.47%	1.03	0.543031842	0.598126029	ENSRNOG00000007036;ENSRNOG00000020652;ENSRNOG00000020657;ENSRNOG00000050760	Tgfbr1;Tgfb1;Shc1;LOC103690035	4	up
Metabolism	Lipid metabolism	ko00140	rno00140	Steroid hormone biosynthesis	0.76%	0.69%	1.1	0.545580854	0.598126029	ENSRNOG00000018740;ENSRNOG00000029179	Ugt1a7c;Cyp2d1	2	up
Organismal Systems	Nervous system	ko04724	rno04724	Glutamatergic synapse	1.14%	1.10%	1.04	0.554582126	0.598126029	ENSRNOG00000002657;ENSRNOG00000014776;ENSRNOG00000020401	Pla2g4a;Adcy7;Adcy4	3	up
Organismal Systems	Endocrine system	ko04918	rno04918	Thyroid hormone synthesis	0.76%	0.71%	1.07	0.559343004	0.598126029	ENSRNOG00000014776;ENSRNOG00000020401	Adcy7;Adcy4	2	up
Metabolism	Metabolism of other amino acids	ko00410	rno00410	beta-Alanine metabolism	0.38%	0.31%	1.23	0.562108741	0.598126029	ENSRNOG00000027739	Cndp1	1	up
Metabolism	Carbohydrate metabolism	ko00500	rno00500	Starch and sucrose metabolism	0.38%	0.31%	1.23	0.562108741	0.598126029	ENSRNOG00000006116	Hk2	1	up
Metabolism	Metabolism of terpenoids and polyketides	ko00900	rno00900	Terpenoid backbone biosynthesis	0.38%	0.31%	1.23	0.562108741	0.598126029	ENSRNOG00000019120	Hmgcs2	1	up
Environmental Information Processing	Signal transduction	ko04014	rno04014	Ras signaling pathway	3.42%	3.46%	0.99	0.562109838	0.598126029	ENSRNOG00000001431;ENSRNOG00000002657;ENSRNOG00000004517;ENSRNOG00000006167;ENSRNOG00000007350;ENSRNOG00000018414;ENSRNOG00000020657;ENSRNOG00000051986;NewGene_551	Rasa4;Pla2g4a;Igf1;Rasal3;Rac2;Csf1r;Shc1;Plcg2;NewGene_551	9	up&down
Organismal Systems	Endocrine system	ko04920	rno04920	Adipocytokine signaling pathway	0.76%	0.73%	1.05	0.572806633	0.606213563	ENSRNOG00000007390;ENSRNOG00000016575	Nfkbia;Tnfrsf1b	2	up
Organismal Systems	Endocrine system	ko04924	rno04924	Renin secretion	0.76%	0.73%	1.03	0.579425917	0.606452301	ENSRNOG00000011648;ENSRNOG00000019217	Aqp1;Adrb2	2	up
Organismal Systems	Digestive system	ko04971	rno04971	Gastric acid secretion	0.76%	0.73%	1.03	0.579425917	0.606452301	ENSRNOG00000014776;ENSRNOG00000020401	Adcy7;Adcy4	2	up
Environmental Information Processing	Signal transduction	ko04392	rno04392	Hippo signaling pathway - multiple species	0.38%	0.33%	1.16	0.582324628	0.606452301	ENSRNOG00000013526	Rassf4	1	up
Human Diseases	Cardiovascular disease	ko05412	rno05412	Arrhythmogenic right ventricular cardiomyopathy	0.76%	0.77%	0.99	0.605149997	0.626888886	ENSRNOG00000005580;ENSRNOG00000057451	Itgb4;Itga5	2	up
Metabolism	Carbohydrate metabolism	ko00562	rno00562	Inositol phosphate metabolism	0.76%	0.78%	0.98	0.611392593	0.630022284	ENSRNOG00000009385;ENSRNOG00000051986	Pik3cg;Plcg2	2	up
Human Diseases	Cancer: specific types	ko05216	rno05216	Thyroid cancer	0.38%	0.36%	1.05	0.62000929	0.635556506	ENSRNOG00000014751	Ret	1	up
Metabolism	Carbohydrate metabolism	ko00051	rno00051	Fructose and mannose metabolism	0.38%	0.37%	1.02	0.628888682	0.641300959	ENSRNOG00000006116	Hk2	1	up
Organismal Systems	Endocrine system	ko04911	rno04911	Insulin secretion	0.76%	0.82%	0.92	0.641478945	0.650750389	ENSRNOG00000014776;ENSRNOG00000020401	Adcy7;Adcy4	2	up
Metabolism	Lipid metabolism	ko00591	rno00591	Linoleic acid metabolism	0.38%	0.41%	0.93	0.662386467	0.665068194	ENSRNOG00000002657	Pla2g4a	1	up
Human Diseases	Cancer: specific types	ko05219	rno05219	Bladder cancer	0.38%	0.41%	0.93	0.662386467	0.665068194	ENSRNOG00000016695	Mmp2	1	up
Organismal Systems	Nervous system	ko04727	rno04727	GABAergic synapse	0.76%	0.87%	0.88	0.669706587	0.668987246	ENSRNOG00000014776;ENSRNOG00000020401	Adcy7;Adcy4	2	up
Human Diseases	Drug resistance: antineoplastic	ko01524	rno01524	Platinum drug resistance	0.76%	0.88%	0.87	0.675132317	0.670983762	ENSRNOG00000007743;ENSRNOG00000012331	Mgst1;Casp8	2	up
Organismal Systems	Excretory system	ko04962	rno04962	Vasopressin-regulated water reabsorption	0.38%	0.43%	0.88	0.685517213	0.674703314	ENSRNOG00000005809	Arhgdib	1	up
Cellular Processes	Cellular community - eukaryotes	ko04540	rno04540	Gap junction	0.76%	0.89%	0.85	0.685766997	0.674703314	ENSRNOG00000014776;ENSRNOG00000020401	Adcy7;Adcy4	2	up
Organismal Systems	Digestive system	ko04975	rno04975	Fat digestion and absorption	0.38%	0.44%	0.86	0.692871083	0.678070094	ENSRNOG00000018126	Abca1	1	up
Environmental Information Processing	Signal transduction	ko04012	rno04012	ErbB signaling pathway	0.76%	0.91%	0.83	0.696115507	0.678070094	ENSRNOG00000020657;ENSRNOG00000051986	Shc1;Plcg2	2	up
Human Diseases	Cancer: specific types	ko05222	rno05222	Small cell lung cancer	0.76%	0.94%	0.81	0.711109882	0.689246681	ENSRNOG00000007390;ENSRNOG00000043311	Nfkbia;Birc7	2	up
Organismal Systems	Immune system	ko04657	rno04657	IL-17 signaling pathway	0.76%	0.95%	0.8	0.715969103	0.690537999	ENSRNOG00000007390;ENSRNOG00000012331	Nfkbia;Casp8	2	up
Organismal Systems	Endocrine system	ko04910	rno04910	Insulin signaling pathway	1.14%	1.43%	0.8	0.728150566	0.698844196	ENSRNOG00000001425;ENSRNOG00000006116;ENSRNOG00000020657	Sh2b2;Hk2;Shc1	3	up
Metabolism	Glycan biosynthesis and metabolism	ko00514	rno00514	Other types of O-glycan biosynthesis	0.38%	0.50%	0.77	0.733532492	0.70057532	ENSRNOG00000059461	B4galt1	1	up
Human Diseases	Endocrine and metabolic disease	ko04930	rno04930	Type II diabetes mellitus	0.38%	0.51%	0.74	0.745857066	0.707580158	ENSRNOG00000006116	Hk2	1	up
Organismal Systems	Endocrine system	ko04916	rno04916	Melanogenesis	0.76%	1.01%	0.75	0.748094828	0.707580158	ENSRNOG00000014776;ENSRNOG00000020401	Adcy7;Adcy4	2	up
Organismal Systems	Endocrine system	ko04928	rno04928	Parathyroid hormone synthesis, secretion and action	0.76%	1.02%	0.75	0.75242131	0.708250829	ENSRNOG00000014776;ENSRNOG00000020401	Adcy7;Adcy4	2	up
Human Diseases	Endocrine and metabolic disease	ko04931	rno04931	Insulin resistance	0.76%	1.03%	0.74	0.756683865	0.708855194	ENSRNOG00000007390;NewGene_12860	Nfkbia;NewGene_12860	2	up
Metabolism	Amino acid metabolism	ko00330	rno00330	Arginine and proline metabolism	0.38%	0.57%	0.67	0.779526117	0.726776229	ENSRNOG00000027739	Cndp1	1	up
Organismal Systems	Nervous system	ko04723	rno04723	Retrograde endocannabinoid signaling	1.14%	1.57%	0.73	0.784821967	0.728245876	ENSRNOG00000014776;ENSRNOG00000020401;ENSRNOG00000033796	Adcy7;Adcy4;Kcnj5	3	up
Organismal Systems	Digestive system	ko04972	rno04972	Pancreatic secretion	0.76%	1.11%	0.69	0.792273767	0.730446378	ENSRNOG00000014776;ENSRNOG00000020401	Adcy7;Adcy4	2	up
Metabolism	Nucleotide metabolism	ko00240	rno00240	Pyrimidine metabolism	0.38%	0.59%	0.64	0.794654971	0.730446378	ENSRNOG00000013215	Dctd	1	up
Metabolism	Glycan biosynthesis and metabolism	ko00510	rno00510	N-Glycan biosynthesis	0.38%	0.60%	0.63	0.799464459	0.731433297	ENSRNOG00000059461	B4galt1	1	up
Metabolism	Amino acid metabolism	ko00280	rno00280	Valine, leucine and isoleucine degradation	0.38%	0.63%	0.6	0.813229936	0.737138246	ENSRNOG00000019120	Hmgcs2	1	up
Metabolism	Lipid metabolism	ko00561	rno00561	Glycerolipid metabolism	0.38%	0.63%	0.6	0.813229936	0.737138246	ENSRNOG00000027125	Mboat1	1	up
Human Diseases	Infectious disease: viral	ko05160	rno05160	Hepatitis C	1.14%	1.71%	0.67	0.831395895	0.750131635	ENSRNOG00000007390;ENSRNOG00000012331;ENSRNOG00000021726	Nfkbia;Casp8;Tlr3	3	up
Human Diseases	Cancer: specific types	ko05218	rno05218	Melanoma	0.38%	0.69%	0.55	0.841798025	0.754620426	ENSRNOG00000004517	Igf1	1	up
Organismal Systems	Development and regeneration	ko04360	rno04360	Axon guidance	1.14%	1.76%	0.65	0.846498111	0.754620426	ENSRNOG00000007350;ENSRNOG00000011683;ENSRNOG00000051986	Rac2;Fes;Plcg2	3	up
Human Diseases	Cancer: specific types	ko05211	rno05211	Renal cell carcinoma	0.38%	0.71%	0.54	0.849129314	0.754620426	ENSRNOG00000020652	Tgfb1	1	up
Metabolism	Metabolism of other amino acids	ko00480	rno00480	Glutathione metabolism	0.38%	0.73%	0.52	0.856122094	0.754620426	ENSRNOG00000007743	Mgst1	1	up
Genetic Information Processing	Replication and repair	ko03410	rno03410	Base excision repair	0.38%	0.73%	0.52	0.856122094	0.754620426	ENSRNOG00000012865	Parp3	1	up
Organismal Systems	Nervous system	ko04721	rno04721	Synaptic vesicle cycle	0.38%	0.73%	0.52	0.859496437	0.754620426	ENSRNOG00000017220	Tcirg1	1	up
Cellular Processes	Cellular community - eukaryotes	ko04530	rno04530	Tight junction	1.14%	1.88%	0.61	0.875250678	0.765021739	ENSRNOG00000030118;ENSRNOG00000031058;ENSRNOG00000038881	Msn;Was;Hcls1	3	up
Metabolism	Nucleotide metabolism	ko00230	rno00230	Purine metabolism	0.76%	1.42%	0.54	0.890662506	0.768315179	ENSRNOG00000014776;ENSRNOG00000020401	Adcy7;Adcy4	2	up
Organismal Systems	Sensory system	ko04742	rno04742	Taste transduction	0.38%	0.83%	0.46	0.891793984	0.768315179	ENSRNOG00000020401	Adcy4	1	up
Human Diseases	Cancer: specific types	ko05224	rno05224	Breast cancer	0.76%	1.43%	0.53	0.892706681	0.768315179	ENSRNOG00000004517;ENSRNOG00000020657	Igf1;Shc1	2	up
Cellular Processes	Cellular community - eukaryotes	ko04550	rno04550	Signaling pathways regulating pluripotency of stem cells	0.76%	1.43%	0.53	0.894715418	0.768315179	ENSRNOG00000004517;ENSRNOG00000018669	Igf1;Jak3	2	up
Human Diseases	Endocrine and metabolic disease	ko04934	rno04934	Cushing syndrome	0.76%	1.48%	0.51	0.904246028	0.773108533	ENSRNOG00000014776;ENSRNOG00000020401	Adcy7;Adcy4	2	up
Organismal Systems	Endocrine system	ko04917	rno04917	Prolactin signaling pathway	0.38%	0.92%	0.41	0.9146841	0.776925636	ENSRNOG00000020657	Shc1	1	up
Environmental Information Processing	Signal transduction	ko04020	rno04020	Calcium signaling pathway	2.66%	4.12%	0.65	0.920851983	0.776925636	ENSRNOG00000005378;ENSRNOG00000013231;ENSRNOG00000014776;ENSRNOG00000019217;ENSRNOG00000020401;ENSRNOG00000051986;NewGene_551	Gna15;Ptafr;Adcy7;Adrb2;Adcy4;Plcg2;NewGene_551	7	up&down
Metabolism	Carbohydrate metabolism	ko00010	rno00010	Glycolysis / Gluconeogenesis	0.38%	1.01%	0.38	0.932746455	0.776925636	ENSRNOG00000006116	Hk2	1	up
Environmental Information Processing	Signal transduction	ko04070	rno04070	Phosphatidylinositol signaling system	0.38%	1.02%	0.37	0.934328255	0.776925636	ENSRNOG00000051986	Plcg2	1	up
Genetic Information Processing	Transcription	ko03040	rno03040	Spliceosome	0.76%	1.68%	0.45	0.938585966	0.776925636	ENSRNOG00000045654;ENSRNOG00000050647	Hspa1a;LOC108348108	2	up
Environmental Information Processing	Signal transduction	ko04150	rno04150	mTOR signaling pathway	0.76%	1.74%	0.44	0.945408119	0.776925636	ENSRNOG00000004517;ENSRNOG00000011815	Igf1;Sgk1	2	up
Cellular Processes	Transport and catabolism	ko04140	rno04140	Autophagy - animal	0.76%	1.74%	0.44	0.946472828	0.776925636	ENSRNOG00000020206;ENSRNOG00000022760	Ctsd;Rubcnl	2	up
Organismal Systems	Endocrine system	ko04919	rno04919	Thyroid hormone signaling pathway	0.38%	1.18%	0.32	0.957228034	0.776925636	ENSRNOG00000051986	Plcg2	1	up
Genetic Information Processing	Folding, sorting and degradation	ko04141	rno04141	Protein processing in endoplasmic reticulum	0.76%	1.85%	0.41	0.957803118	0.776925636	ENSRNOG00000045654;ENSRNOG00000050647	Hspa1a;LOC108348108	2	up
Environmental Information Processing	Signal transduction	ko04152	rno04152	AMPK signaling pathway	0.38%	1.20%	0.32	0.959219793	0.776925636	ENSRNOG00000004517	Igf1	1	up
Organismal Systems	Nervous system	ko04728	rno04728	Dopaminergic synapse	0.38%	1.23%	0.31	0.962930343	0.776925636	ENSRNOG00000033796	Kcnj5	1	up
Cellular Processes	Cell growth and death	ko04110	rno04110	Cell cycle	0.38%	1.24%	0.31	0.963804173	0.776925636	ENSRNOG00000020652	Tgfb1	1	up
Environmental Information Processing	Signal transduction	ko04310	rno04310	Wnt signaling pathway	0.76%	1.94%	0.39	0.965458957	0.776925636	ENSRNOG00000007350;ENSRNOG00000056297	Rac2;Fmnl3	2	up
Human Diseases	Infectious disease: parasitic	ko05143	rno05143	African trypanosomiasis	0.38%	1.27%	0.3	0.96630444	0.776925636	ENSRNOG00000009848	Il18	1	up
Human Diseases	Substance dependence	ko05034	rno05034	Alcoholism	0.38%	1.45%	0.26	0.97959509	0.776925636	ENSRNOG00000020657	Shc1	1	up
Metabolism	Energy metabolism	ko00190	rno00190	Oxidative phosphorylation	0.38%	1.53%	0.25	0.983546883	0.776925636	ENSRNOG00000017220	Tcirg1	1	up
Metabolism	Global and overview maps	ko01200	rno01200	Carbon metabolism	0.38%	1.56%	0.24	0.984686692	0.776925636	ENSRNOG00000006116	Hk2	1	up
Organismal Systems	Environmental adaptation	ko04714	rno04714	Thermogenesis	0.76%	2.41%	0.32	0.988350403	0.776925636	ENSRNOG00000014776;ENSRNOG00000020401	Adcy7;Adcy4	2	up
Genetic Information Processing	Folding, sorting and degradation	ko04120	rno04120	Ubiquitin mediated proteolysis	0.38%	1.73%	0.22	0.99028589	0.776925636	ENSRNOG00000043311	Birc7	1	up
Genetic Information Processing	Translation	ko03013	rno03013	RNA transport	0.38%	2.14%	0.18	0.996859745	0.776925636	ENSRNOG00000017259	Tacc3	1	up
Human Diseases	Neurodegenerative disease	ko05010	rno05010	Alzheimer disease	0.76%	3.92%	0.19	0.99971511	0.776925636	ENSRNOG00000003622;ENSRNOG00000012331	Cybb;Casp8	2	up
Human Diseases	Neurodegenerative disease	ko05016	rno05016	Huntington disease	0.38%	3.20%	0.12	0.999823917	0.776925636	ENSRNOG00000012331	Casp8	1	up
Human Diseases	Neurodegenerative disease	ko05014	rno05014	Amyotrophic lateral sclerosis	0.38%	3.96%	0.1	0.99997848	0.776925636	ENSRNOG00000016575	Tnfrsf1b	1	up
